# Supplementary material for: The poxvirus F17 protein counteracts mitochondrially orchestrated antiviral responses
Source: Nat Commun. 2023 Nov 30;14:7889. doi: 10.1038/s41467-023-43635-y (PMC10689448; doi:10.1038/s41467-023-43635-y)
Supplement: Supplementary file 4 — Source Data [file 41467_2023_43635_MOESM4_ESM.xlsx]

## Sheet: Figure2
	2.A
		mtCOI					mtND4
		mtCytB
							GAPDH
	2.B
			2-∆∆Ct													Exact p-values
			Mock			WT			iF17			iF17-R				Fig 2B	M Vs WT		M Vs iF17		M Vs iF17-R
		12 hpi	0.777366	1.90088	0.676737	1.67791	1.8489	5.60482	1.23685	1.27162	3.85483	1.67791	1.42076	4.9818			12 h	24 h	12 h	24 h	12 h	24 h
		24 hpi	0.938027	0.949736	0.941507	5.70306	4.77188	5.48588	2.91029	3.28319	5.75265	3.43689	4.23598	7.8859			0.2241	0.0001	0.3514	0.0271	0.2635	0.0363
	2.C
		PARP							P-DRP1(S616)						VDAC
															FIS1
									DRP1
		Cleaved Casp-3
															E3
									P-MFN2(S422)
		β-Actin
									MFN-1
		PINK1							MFN-2
									TFAM
		Parkin
									ATP5a1
	2.D
			Relative Adjusted Density													Exact p-values
			cGAS													Fig 2D		cGAS			ISG54			ISG56			MxB
			Mock			WT			iF17			iF17-R						M Vs WT	M Vs iF17	M Vs iF17-R	M Vs WT	M Vs iF17	M Vs iF17-R	M Vs WT	M Vs iF17	M Vs iF17-R	M Vs WT	M Vs iF17	M Vs iF17-R
		6 hpi	1	1	1	0.69209	0.911674	1.12424	0.795682	1.03816	1.53791	0.795631	0.899045	1.15745			6 h	0.507637	0.600956	0.670644	0.835406	0.096899	0.905626	0.077746	0.203473	0.037263	0.662196	0.32874	0.743528
		12 hpi	1	1	1	0.748276	0.703022	0.505438	1.18146	1.28051	0.922087	0.702842	0.817387	0.679306			12 h	0.009559	0.297055	0.003329	0.689452	0.002107	0.045213	<0.0001	0.129972	0.000194	0.48665	0.022603	0.995216
		24 hpi	1	1	1	0.38482	0.606016	0.476561	1.3585	1.15002	1.0394	0.238057	0.609496	0.349341			24 h	0.001348	0.12263	0.005466	0.015791	0.000834	0.042644	0.001085	0.04012	<0.0001	0.000136	0.001425	0.002694
			ISG54
			Mock			WT			iF17			iF17-R
		6 hpi	1	1	1	1.02161	0.942319	1.05894	1.19152	1.00994	1.1677	1.05945	0.835965	1.07532
		12 hpi	1	1	1	1.22998	0.879145	0.685349	2.93143	3.78881	4.19751	0.708878	0.496859	0.867664
		24 hpi	1	1	1	0.416666	0.764092	0.606313	8.41947	6.73163	6.16813	0.571819	0.748416	0.168123
			ISG56
			Mock			WT			iF17			iF17-R
		6 hpi	1	1	1	0.517479	0.874922	0.820597	0.481427	1.01046	0.806337	0.41712	0.834615	0.637404
		12 hpi	1	1	1	0.253277	0.382983	0.324592	0.985232	1.43575	1.46673	0.260477	0.394692	0.214476
		24 hpi	1	1	1	0.109804	0.177445	0.410401	4.55447	1.9788	5.08243	0.207901	0.172264	0.214476
			MxB
			Mock			WT			iF17			iF17-R
		6 hpi	1	1	1	0.834234	1.08619	1.25068	0.765997	0.624488	1.11915	1.19556	0.916	0.977647
		12 hpi	1	1	1	0.877618	1.18557	1.16513	1.4123	1.79651	1.33523	0.772928	1.28216	0.947766
		24 hpi	1	1	1	0.299405	0.295246	0.434381	5.08243	4.9699	3.66388	0.427349	0.620643	0.349295

## Sheet: Figure3
	3.A
		Raptor										I3
												D8
		ISG54
												A14
		ISG56
												F17
		MxB
	3.B
			Relative Adjusted Density										Exact p-values
			0 uM G140			1 uM G140			5 uM G140				Fig 3B	ISG54		ISG56		MxB
		ISG54	1	1	1	0.538121	0.397792	0.707475	0.073727	0.015407	0.214612			1 uM	5 uM	1 uM	5 uM	1 uM	5 uM
		ISG56	1	1	1	0.545531	0.72271	0.71237	0.003585	0.013678	0.015696			<0.0001	<0.0001	0.0002	<0.0001	<0.0001	<0.0001
		MxB	1	1	1	0.152492	0.166279	0.150386	0.085304	0.022572	0.001889
	3.C
			WT THP1 Monocytes									cGAS KO THP1 Monocytes
			6 hpi			16 hpi			30 hpi
		Raptor
		cGAS
		MxB
		ISG56
		ISG54
		D8
		A14
																a
		F17
	3.D
			Relative Light Intensity													Exact p-values
			Mock			WT			iF17			iF17-R				Fig 3D	6 h			16 h			30 h
		THP1 WT 6h	22	38	23	21	33	33	29	35	28	37	34	42			M Vs WT	M Vs iF17	M Vs iF17-R	M Vs WT	M Vs iF17	M Vs iF17-R	M Vs WT	M Vs iF17	M Vs iF17-R
		THP1 WT 16h	21	29	24	27	22	27	27	32	34	35	32	25			>0.9999	0.9999	0.9222	>0.9999	0.9916	0.9937	>0.9999	<0.0001	0.3219
		THP1 WT 30h	36	35	28	35	35	34	381	360	437	63	56	41
	3.E
			Relative Light Intensity													Exact p-values
			Mock			WT			iF17			iF17-R				Fig 3E	6 h			30 h
		THP1 cGAS KO 6 hpi	27	33	11	31	36	19	34	34	30	31	36	21			M Vs WT	M Vs iF17	M Vs iF17-R	M Vs WT	M Vs iF17	M Vs iF17-R
		THP1 cGAS KO 30 hpi	44	34	42	41	50	43	57	46	33	53	57	56			0.8199	0.4261	0.7592	0.8476	0.7903	0.0758

## Sheet: Figure4
	4.B
										Exact p-values
			2-∆∆Ct							Fig 4B	DMSO	ddc
			Mock			iF17					0.018824	0.045583
		DMSO	0.687152	2.17228	0.669932	5.13665	11.5933	10.8651
		ddc	1.0902	0.634376	1.44593	0.481262	0.291762	0.311936
	4.C
		Raptor											mtCytB
													I3
		MxA
													D8
		MxB
													F17
		ISG54
	4.D
			Relative Adjusted Density									Exact p-values
			DMSO				ddc					Fig 4D	ISG54	ISG56	MxA	MxB
		ISG54	1	1	1	1	0.228	0.394	0.277	0.397			<0.0001	0.016627	0.001221	<0.0001
		ISG56	1	1	1	1	0.9	0.582	0.366	0.23
		MxA	1	1	1	1	0.371	0.644	0.124	0.416
		MxB	1	1	1	1	0.269	0.37	0.531	0.339
	4.E
		Raptor						I3
								D8
		ISG54
		MxB						A14
	4.F
										Exact p-values
			Adjusted Relative Light Intensity							Fig 4F	Mock DMSO Vs Mock ddc	iF17 DMSO Vs iF17 ddc
			Mock			iF17					>0.9999	<0.0001
		DMSO	102.12	107.22	91.9	384.13	465	381.43
		ddc	99.01	93.46	108.7	180.2	186.92	206.52
	4.G
			Normalized OCR
			DMSO									ddc
		Mock	1.63187	1.53839	1.21995	0.95381	1.06137	0.960548	0.958351	1.05819	1.26896	0.848826	0.741539	1.11376	0.851152	0.75452	0.48732	0.493778	0.608841	0.372334
		iF17	0.79934	1.03604	0.736876	0.804469	1.62326	1.02437	1.05869	0.996203	0.920822	0.593017	0.483481	1.2669	0.826709	0.832601	0.467607	0.651334	0.59622	0.297733
					Exact p-values
					Fig 4G	Mock DMSO Vs Mock ddc	iF17 DMSO Vs iF17 ddc
						0.000611	0.019775

## Sheet: Figure5
	5.A
								Exact p-values
			OCR					Fig 5A	M Vs WT	M Vs iF17	M Vs iF17-R
			Mock	WT	iF17	iF17-R			0.069	0.217	0.1211
			13.6666	11.3438	10.638	15.1123
			17.1139	11.577	14.2148	13.4404
			21.1883	14.9831	15.5907	16.6705
			19.9982	15.9563	18.5664	13.387
	5.B
			Normalized RFI					Exact p-values
			Mock	WT	iF17	iF17-R		Fig 5B	M Vs WT	M Vs iF17	M Vs iF17-R
			1	0.79	0.7	0.67			0.0031	0.0068	0.0202
			1	0.65	0.56	0.43
			1	0.95	0.46	0.3
			1	0.68	0.73	1.02
			1	0.75	0.6	0.79
			1	0.95	1.1	0.91
	5.C
		Raptor										I3
		β-Actin
												D8
		MxB
												A14
		ISG54
	5.D
			Relative Adjusted Density										Exact p-values
			ISG54			ISG56			MxB				Fig 5D	ISG54				ISG56				MxB
		DMSO	4.9744	3.1705	3.95089	3.81915	2.37639	1.51343	2.63125	1.71487	2.27218			DMSO Vs Ethanol	DMSO Vs Piericidin	DMSO Vs Antimycin	DMSO Vs Oligomycin	DMSO Vs Ethanol	DMSO Vs Piericidin	DMSO Vs Antimycin	DMSO Vs Oligomycin	DMSO Vs Ethanol	DMSO Vs Piericidin	DMSO Vs Antimycin	DMSO Vs Oligomycin
		Ethanol	4.40795	3.97932	3.64678	3.64998	2.40265	1.57068	2.88382	1.72548	1.15696			>0.9999	0.9726	0.9621	0.2908	>0.9999	>0.9999	0.9136	0.8999	0.9485	0.9999	0.7744	0.9931
		Piericidin	4.80146	5.44417	2.55965	3.6051	2.30095	1.88283	3.12336	1.90971	1.70856
		Antimycin	2.28473	5.5307	3.50216	1.8907	2.59746	2.22359	1.37256	2.09048	1.76759
		Oligomycin	3.17642	3.71223	2.66942	2.30228	1.69662	2.66495	1.74142	1.88976	2.49819

## Sheet: Figure6
	6.A
		Raptor						ISG56
		Mfn-1						mtCytB
		MxB						I3
		ISG54
								D8
	6.B
			2-∆∆Ct							Exact p-values
			Mock			iF17				Fig 6B	Control	MFN1-A	MFN1-B
		Control	0.849018	0.736073	1.60016	5.40168	4.04903	5.834			0.002585	0.405386	0.753253
		Mfn-1 A	1.6819	0.22476	2.64533	0.302859	0.097227	1.72606
		Mfn-1 B	0.768561	0.615174	2.11507	1.75658	0.882711	0.196468
	6.C
			Relative Adjusted Density										Exact p-values
			Ctrl			MFN1-A			MFN1-B				Fig 6C	ISG54		ISG56		MxA		MxB
		ISG54	1	1	1	0.05	0.27	0.29	0.18	0.51	0.34			Control Vs Mfn-1 A	Control Vs Mfn-1 B	Control Vs Mfn-1 A	Control Vs Mfn-1 B	Control Vs Mfn-1 A	Control Vs Mfn-1 B	Control Vs Mfn-1 A	Control Vs Mfn-1 B
		ISG56	1	1	1	0.19	0.53	0.76	0.13	0.56	0.82			0.0008	0.0027	0.0309	0.0234	0.0166	0.0025	0.0043	0.0008
		MxA	1	1	1	0.21	0.22	0.9	0.04	0.3	0.67
		MxB	1	1	1	0.24	0.12	0.65	0.49	0.08	0.19
	6.D
			Normalized OCR
			Ctrl								MFN1-A								MFN1-B
		Mock	0.652467	1.00846	1.252	1.18536	0.646042	0.949184	1.27198	1.45907	0.680422	0.977486	0.845713	1.00915	0.392754	0.934488	0.981395	0.948114	1.24385	0.899483	1.14326	1.07292	1.10255	1.22054	1.45968	1.56024
		iF17	0.493563	1.43372	1.09757	0.975129	0.669289	1.17061	0.980068	1.18023	0.792176	0.628341	0.790703	1.46452	0.621131	0.72364	1.00226	1.04926	0.534675	0.998062	0.80518	0.750869	0.650672	0.924201	1.18998	1.17702
			Exact p-values
			Fig 6D	Mock Control vs Mock Mfn-1 A	Mock Control vs Mock Mfn-1 B	iF17 Control vs iF17 Mfn-1 A	iF17 Control vs iF17 Mfn-1 B
				0.2212	0.3979	0.6097	0.5834

## Sheet: Figure7
	7.A
		Raptor								ISG54
		β-Actin
										I3
										D8
		MxB
		ISG56
										A14
	7.B
		β-Actin								E3
		MxB
										I3
		ISG56
										D8
		ISG54
										F17
	7.C
			Normalized ECAR					Exact p-values
			Mock	WT	iF17	iF17-R		Fig 7C	WT Vs M	WT Vs iF17	WT Vs iF17-R
			0.735398	1	2.61806	1.35814			0.277	0.0228	0.5418
			1.41278	1	1.30507	0.909638
			1.04156	1	1.54144	1.09284
			1.46008	1	1.76649	1.20901
			1.12129	1	1.25304	0.76546
	7.D
			Intracellular Lactate					Exact p-values
			Mock	WT	iF17	iF17-R		Fig 7D	M Vs WT	M Vs iF17	M Vs iF17-R
			59.4679	50.0595	83.0654	42.1528			0.7407	0.0264	0.9682
			44.7271	48.0164	88.6737	66.3939
			36.2994	33.2756	66.5165	30.3438
	7.E
			Intracellular Lactate							Exact p-values
			Mock			iF17				Fig 7E	Intracellular		Extracellular
		DMSO	54.4299	51.9079	47.5443	73.3974	71.4737	68.0719			Mock DMSO Vs iF17 DMSO	Mock PP242 Vs iF17 PP242	Mock DMSO Vs iF17 DMSO	Mock PP242 Vs iF17 PP242
		PP242	54.9342	44.0136	42.9579	58.9459	58.0896	48.7173			0.0015	0.1897	0.000681	0.03013
			Extracellular Lactate
			Mock			iF17
		DMSO	129.083	118.667	111.583	170.333	167.417	168.667
		PP242	72.4167	46.5833	59.5	86.5833	101.167	82.8333

## Sheet: Figure8
	8.A
		β-Actin									ISG54
		STING
											E3
		pSTING(S366)
											I3
		MxB
		ISG56									F17
	8.B
			Relative Adjusted Density											Exact p-values
			ISG54			ISG56			MxB					Fig 8B	ISG54		ISG56		MxB
		DMSO	7.15	6.58	6.97	3.09	6.8	3.97	3.71		5.5	6.67			DMSO Vs PFK15	DMSO Vs Bromo Pyr.	DMSO Vs PFK15	DMSO Vs Bromo Pyr.	DMSO Vs PFK15	DMSO Vs Bromo Pyr.
		PFK15	5.55	5.19	4.58	1.94	2.96	2.94	3.15		1.62	1.4			0.0059	<0.0001	0.002	<0.0001	<0.0001	<0.0001
		Bromo Pyruvate	1.42	1.13	1.84	0.83	1.39	1.48	1.34		0.63	0.89
	8.C
			Relative Cell Viability												Exact p-values
			DMSO					Piericidin							Fig 8C	Glucose+ DMSO Vs Piericidin	Galactose+ DMSO vs Piericidin
		Glucose+	102.27	103.31	77.48	82.64	134.3	77.48	67.15		118.8	92.98	51.65			0.26169	0.00174
		Galactose+	166.67	101.85	55.56	111.11	64.81	0	0		27.78	0	0
	8.D
		Raptor									I3
		MxB									D8
											A14
		ISG56
											F17
		ISG54
	8.E
			Relative Adjusted Density							Exact p-values
			Glucose+			Galactose+				Fig 8E	ISG54	ISG56	MxB
		ISG54	1	1	1	0.457821	0.446212	0.528114			<0.0001	<0.0001	<0.0001
		ISG56	1	1	1	0.204044	0.182654	0.370869
		MxB	1	1	1	0.382745	0.271726	0.173456

## Sheet: Figure9
	9.A
			Normalized ECAR																			Exact p-values
			DMSO									ddc										Fig 9A	Mock DMSO Vs Mock ddc	iF17 DMSO Vs iF17 ddc
		Mock	0.760114	0.577819	0.843724	0.679912	0.812666	0.936056	0.958803	1.04689		1.1345	1.11195	1.33491	1.45424	1.14053	0.876387	0.955538	0.861961	0.776905			0.021142	0.521152
		iF17	0.709838	1.26586	1.08059	1.07967	0.864155	0.93652	1.0146	1.04606	1.00291	1.39494	1.14555	1.31123	1.02582	1.35593	0.719097	0.992629	0.955117	0.694061
	9.B
			Normalized ECAR																Exact p-values
			Ctrl					MFN1-A					MFN1-B						Fig 9B	WT Control vs WT Mfn-1 A	WT Control vs WT Mfn-1 B	iF17 Control vs iF17 Mfn-1 A	iF17 Control vs iF17 Mfn-1 B
		WT	0.371313	0.475206	0.354156	0.382837	0.76226	0.190127	0.478617	0.34825	0.46651	0.635172	0.193317	0.259691	0.674676	0.655632	0.585566			0.680461	0.972036	0.017106	0.021956
		iF17	0.649249	1.17179	1.10135	0.711398	1.36449	0.363154	0.433609	0.800355	0.512777	0.542446	0.284052	0.627289	0.547697	0.358604	0.812111

## Sheet: Supplementary_Figure1
	S1.B
			Relative Light Intensity					Exact p-values
			Mock	WT	iF17	iF17-R		Supp Fig 1B	M Vs WT	M Vs iF17	M Vs iF17-R
			0.0002649	0.0031806	0.0011039	0.0014876			<0.0001	<0.0001	<0.0001
			0.0003943	0.0085296	0.0012265	0.0145625
			0.0004989	0.0094235	0.0024676	0.0222094
			0.0005765	0.013245	0.0035847	0.0225956
			0.0014243	0.0161574	0.0038174	0.023003
			0.0014343	0.0188104	0.008326	0.0250191
			0.0014716	0.0216257	0.0087739	0.0266471
			0.0027491	0.023637	0.0098865	0.0323889
			0.0027818	0.0256795	0.0103361	0.0324376
			0.0037119	0.0278596	0.0109813	0.0352084
			0.0041233	0.030211	0.012455	0.0374789
			0.0067154	0.0310612	0.0125615	0.0442499
			0.0068838	0.0323408	0.012812	0.0475932
			0.0069504	0.0328931	0.0138197	0.0511945
			0.0073387	0.0333668	0.0146244	0.0516558
			0.0076821	0.0361758	0.0153222	0.0516596
			0.0077226	0.0434301	0.0164953	0.0546953
			0.0079497	0.0444623	0.0169742	0.0554733
			0.0082593	0.0462329	0.0183626	0.0579662
			0.0084394	0.0488719	0.0185342	0.0585256
			0.0089146	0.0512613	0.0197364	0.0599736
			0.0090919	0.0553655	0.0204572	0.0633241
			0.0095797	0.0558366	0.0211306	0.0654681
			0.009611	0.0561753	0.0211536	0.0665378
			0.009793	0.058179	0.0238176	0.0676077
			0.0099113	0.0586116	0.0240816	0.0677719
			0.0105101	0.0610737	0.0243623	0.0695069
			0.0110162	0.0659025	0.0250135	0.0698504
			0.0114292	0.0682861	0.026092	0.0706192
			0.011633	0.0684784	0.0279192	0.070718
			0.0125669	0.0761087	0.0286298	0.0709275
			0.0132075	0.0794161	0.0291532	0.0743174
			0.0136113	0.0809678	0.0317883	0.0808163
			0.0140292	0.0844451	0.0329563	0.0837038
			0.0141693	0.0889939	0.0337614	0.0845595
			0.0142018	0.0894525	0.0342773	0.092371
			0.0143223	0.0954794	0.0352274	0.0928704
			0.0144848	0.0976865	0.036045	0.0936165
			0.0146948	0.0999832	0.0403147	0.0936708
			0.0152765	0.101216	0.0422888	0.0940275
			0.0154375	0.101978	0.0426838	0.102419
			0.0156879	0.10318	0.0427183	0.108517
			0.0158242	0.113197	0.0433916	0.109886
			0.016133	0.114104	0.0451383	0.110994
			0.0164087	0.114166	0.0456629	0.111273
			0.016489	0.117309	0.0465399	0.116988
			0.0167379	0.121063	0.046928	0.117029
			0.0168825	0.126916	0.0481316	0.119877
			0.0169108	0.128162	0.0484559	0.121142
			0.0171912	0.129959	0.0509721	0.129895
			0.0175562	0.130137	0.051117	0.130129
			0.0190443	0.131197	0.0511701	0.132418
			0.0199585	0.131827	0.0537619	0.13335
			0.0200969	0.132788	0.0538377	0.133427
			0.020219	0.141337	0.0546873	0.134406
			0.020579	0.141818	0.0561398	0.13505
			0.0208209	0.144344	0.0578286	0.137833
			0.0214596	0.146583	0.0583809	0.138442
			0.0215367	0.149368	0.0603976	0.146387
			0.0217012	0.151341	0.0619444	0.146977
			0.0225128	0.152455	0.0629844	0.148974
			0.0227704	0.153684	0.0679124	0.152421
			0.0230139	0.154287	0.0679649	0.153847
			0.0231803	0.154988	0.0693315	0.154057
			0.0234575	0.163559	0.0694384	0.160377
			0.0244856	0.16479	0.0704546	0.16678
			0.0245399	0.166742	0.0743416	0.169866
			0.0248897	0.168246	0.0745366	0.175995
			0.0249491	0.171181	0.0756634	0.18244
			0.0250748	0.171523	0.0762405	0.183908
			0.0254951	0.172189	0.0786377	0.19162
			0.0257274	0.172576	0.0789951	0.197218
			0.0259701	0.174226	0.0791766	0.197305
			0.0260172	0.17463	0.0799132	0.200097
			0.0260465	0.174664	0.0829341	0.202135
			0.0261231	0.176735	0.0834402	0.212729
			0.0264076	0.188316	0.0835755	0.213314
			0.0270833	0.191139	0.0847108	0.213725
			0.0271895	0.191303	0.0851696	0.215414
			0.0275324	0.193931	0.0872728	0.215633
			0.0277642	0.212217	0.087278	0.215771
			0.0278174	0.214068	0.090488	0.21888
			0.0302351	0.214295	0.0907102	0.220183
			0.0304775	0.21454	0.0909425	0.224218
			0.0305388	0.214896	0.0909854	0.23294
			0.0308948	0.219787	0.0915199	0.243377
			0.0310407	0.219792	0.0915922	0.246267
			0.0312981	0.221021	0.0921139	0.249407
			0.0313629	0.226144	0.0923083	0.249967
			0.0315315	0.227522	0.0938904	0.250923
			0.0324354	0.227741	0.0965344	0.25329
			0.0329971	0.22779	0.0973625	0.253294
			0.033106	0.231343	0.0981356	0.259386
			0.0331945	0.231884	0.0988641	0.263192
			0.0334075	0.232125	0.0998339	0.263808
			0.0336566	0.235549	0.100606	0.267697
			0.0337439	0.236504	0.100807	0.271113
			0.0338855	0.242366	0.101701	0.273072
			0.03405	0.246329	0.102322	0.277002
			0.0351006	0.246916	0.102347	0.27997
			0.0351382	0.247413	0.103065	0.281208
			0.0357285	0.24844	0.103105	0.282394
			0.0364134	0.249402	0.103988	0.283965
			0.0371752	0.250373	0.104076	0.284474
			0.0373258	0.263567	0.104391	0.286071
			0.0375069	0.265516	0.106857	0.287189
			0.0381718	0.268121	0.107506	0.288463
			0.0392989	0.268485	0.108905	0.293067
			0.0396727	0.268822	0.110069	0.294363
			0.040107	0.269228	0.112254	0.295118
			0.0402482	0.273527	0.11353	0.295138
			0.0405832	0.27613	0.114052	0.295857
			0.0407631	0.277365	0.114542	0.297743
			0.0410835	0.278241	0.115291	0.303998
			0.042704	0.283234	0.115399	0.311565
			0.0438524	0.28424	0.117198	0.311766
			0.0439333	0.284363	0.118634	0.313407
			0.045269	0.285471	0.119001	0.314032
			0.0454852	0.286737	0.121337	0.315181
			0.0457472	0.290766	0.121525	0.31695
			0.0459655	0.292543	0.122454	0.322686
			0.0463167	0.294805	0.124369	0.32284
			0.0468495	0.298639	0.124698	0.333463
			0.0471272	0.29962	0.128232	0.335088
			0.0479025	0.300684	0.129562	0.337529
			0.0482004	0.300815	0.129836	0.338156
			0.0483017	0.300845	0.130202	0.338459
			0.0491159	0.301216	0.130745	0.338729
			0.0497503	0.302019	0.131422	0.342153
			0.0500325	0.302345	0.131445	0.343298
			0.0509334	0.303246	0.134495	0.346017
			0.0509919	0.30423	0.135	0.347926
			0.0510377	0.304314	0.135741	0.349098
			0.0512863	0.305376	0.136637	0.349885
			0.0517269	0.307626	0.137607	0.350981
			0.0522181	0.309683	0.138036	0.352466
			0.0524831	0.310723	0.138955	0.35377
			0.0525129	0.311578	0.140208	0.355463
			0.0529468	0.312444	0.140359	0.357498
			0.0530529	0.313393	0.141048	0.361373
			0.0530655	0.314059	0.141049	0.361827
			0.053118	0.314552	0.141288	0.366865
			0.0533717	0.316578	0.142338	0.368036
			0.0534735	0.31762	0.142401	0.368569
			0.0553513	0.31869	0.14375	0.370446
			0.0557887	0.319014	0.14442	0.370768
			0.0559954	0.320119	0.145152	0.371153
			0.0568116	0.320262	0.145988	0.373884
			0.0571232	0.322556	0.146825	0.378157
			0.0574367	0.325015	0.146966	0.378866
			0.0575349	0.326693	0.14775	0.379702
			0.0577775	0.327346	0.148564	0.381364
			0.0579006	0.328729	0.149419	0.386693
			0.0581379	0.332266	0.149695	0.389278
			0.0583821	0.339424	0.150575	0.390308
			0.0590686	0.339684	0.150664	0.39369
			0.059086	0.340284	0.151189	0.394043
			0.0591353	0.34137	0.15148	0.395617
			0.0595754	0.341683	0.155496	0.396102
			0.0597345	0.3427	0.155782	0.396129
			0.0600439	0.343408	0.1558	0.396192
			0.0603706	0.34486	0.159674	0.398996
			0.0606366	0.347528	0.160885	0.400642
			0.0608919	0.34768	0.160886	0.404703
			0.061051	0.350948	0.161475	0.406288
			0.0621673	0.353568	0.16175	0.406566
			0.0624312	0.354202	0.166022	0.40803
			0.0627113	0.35668	0.166204	0.410808
			0.0627248	0.357751	0.170474	0.421111
			0.0627906	0.35824	0.173618	0.429964
			0.0630207	0.359391	0.174251	0.430958
			0.0636819	0.36101	0.174882	0.433696
			0.0637631	0.362214	0.176092	0.434652
			0.0646481	0.363947	0.178089	0.436095
			0.0648091	0.364388	0.178734	0.436101
			0.0657975	0.365974	0.179017	0.437067
			0.0658945	0.370259	0.179328	0.437629
			0.0661236	0.370522	0.180206	0.439596
			0.0665448	0.371308	0.180286	0.440546
			0.0670516	0.373241	0.184361	0.441705
			0.0671083	0.374574	0.184512	0.442485
			0.0671416	0.375309	0.184696	0.443301
			0.0676736	0.376439	0.185811	0.448238
			0.0677841	0.376499	0.18671	0.450705
			0.0679036	0.37715	0.186737	0.451383
			0.0682918	0.381355	0.187641	0.45207
			0.0686267	0.381717	0.190019	0.452631
			0.0686289	0.386838	0.191128	0.453757
			0.0689158	0.386969	0.191382	0.455086
			0.0693954	0.387214	0.191765	0.45536
			0.0697248	0.387568	0.192483	0.457072
			0.069735	0.38946	0.194081	0.459065
			0.0702884	0.389721	0.194483	0.460003
			0.0707119	0.390071	0.194954	0.460609
			0.0707644	0.394031	0.197251	0.463208
			0.0713221	0.394229	0.197275	0.463429
			0.0719829	0.394777	0.197277	0.470661
			0.0725404	0.3953	0.197411	0.471923
			0.0726239	0.400164	0.197739	0.473113
			0.0726499	0.400781	0.198179	0.475485
			0.0727172	0.401222	0.198347	0.476968
			0.0730819	0.402415	0.198381	0.478657
			0.0732252	0.404236	0.199315	0.479282
			0.0733539	0.407258	0.199708	0.480621
			0.0736802	0.410209	0.201686	0.481321
			0.0739055	0.410434	0.201928	0.482188
			0.0739256	0.411829	0.20223	0.482706
			0.0740699	0.413098	0.207323	0.483265
			0.0741292	0.416863	0.207586	0.485261
			0.074307	0.419155	0.208199	0.48532
			0.0744594	0.420637	0.208952	0.48615
			0.0748024	0.420842	0.209493	0.486191
			0.0756235	0.422313	0.212571	0.488499
			0.0756757	0.422374	0.2126	0.489426
			0.0757984	0.422618	0.213861	0.492337
			0.0757991	0.424127	0.216099	0.494812
			0.0762453	0.424727	0.217073	0.49495
			0.0775313	0.427825	0.217587	0.498129
			0.0776981	0.428575	0.218462	0.498609
			0.077727	0.432373	0.22009	0.500346
			0.0779763	0.433248	0.222289	0.500728
			0.0780531	0.433679	0.223355	0.507943
			0.0781998	0.434501	0.223645	0.508202
			0.0782735	0.434812	0.224227	0.510773
			0.0783185	0.434877	0.224482	0.511848
			0.0785419	0.435619	0.224635	0.512845
			0.0787721	0.43742	0.225852	0.513753
			0.0787867	0.439769	0.226378	0.521015
			0.0795478	0.440771	0.227113	0.522085
			0.0826212	0.442375	0.227601	0.523759
			0.0827486	0.442439	0.229577	0.524367
			0.0832989	0.443643	0.229736	0.530607
			0.0838944	0.44428	0.230109	0.53173
			0.0842598	0.451806	0.231401	0.531993
			0.0848079	0.452472	0.231596	0.532411
			0.0848298	0.452986	0.234179	0.532503
			0.0852445	0.454474	0.236757	0.532573
			0.0852464	0.455264	0.239189	0.533338
			0.0856556	0.45541	0.239251	0.533999
			0.0856807	0.455821	0.242558	0.534033
			0.0857155	0.456199	0.243337	0.534973
			0.0857649	0.456623	0.243403	0.535691
			0.0858438	0.458014	0.243559	0.536919
			0.086007	0.458288	0.243729	0.541544
			0.08634	0.459732	0.244304	0.541881
			0.0866301	0.460121	0.244917	0.544303
			0.0867694	0.460712	0.246114	0.54507
			0.0870147	0.461202	0.246463	0.546397
			0.0872019	0.461908	0.246707	0.547381
			0.0876901	0.465089	0.248118	0.548044
			0.0884605	0.466761	0.248753	0.548281
			0.088844	0.469332	0.250258	0.553068
			0.0893073	0.47192	0.250321	0.553633
			0.0894036	0.472484	0.250437	0.554149
			0.089802	0.473242	0.251142	0.555309
			0.0907811	0.475666	0.251161	0.555594
			0.0916506	0.475951	0.2523	0.555843
			0.0928847	0.476764	0.252709	0.5567
			0.0932462	0.477182	0.253468	0.558491
			0.0932931	0.478065	0.254137	0.560302
			0.0933111	0.478661	0.254518	0.560433
			0.0938689	0.479065	0.255164	0.563476
			0.0941686	0.479661	0.256731	0.564366
			0.0944298	0.479921	0.257161	0.567122
			0.0945563	0.479951	0.257241	0.569265
			0.0946067	0.480561	0.257534	0.569331
			0.0947215	0.482798	0.259906	0.569694
			0.0947825	0.482847	0.260604	0.570724
			0.0947826	0.488946	0.260642	0.572074
			0.0949813	0.489227	0.261555	0.572491
			0.0950462	0.490225	0.264101	0.574392
			0.0955985	0.491287	0.26471	0.575404
			0.0956704	0.494324	0.265147	0.576235
			0.0958269	0.494494	0.26581	0.577051
			0.0958769	0.496666	0.266004	0.577929
			0.0961045	0.496995	0.266209	0.580435
			0.0965066	0.497137	0.271112	0.581582
			0.0965916	0.4995	0.272733	0.581798
			0.0982007	0.500489	0.273866	0.581812
			0.0983088	0.50051	0.274076	0.582869
			0.0984952	0.502616	0.274103	0.583789
			0.0985491	0.506342	0.27485	0.587517
			0.0991933	0.506725	0.275398	0.588311
			0.0994826	0.509032	0.275693	0.590892
			0.0994861	0.510428	0.276366	0.591151
			0.0995598	0.510726	0.278129	0.591287
			0.101277	0.511379	0.278692	0.595593
			0.101564	0.513366	0.280276	0.596786
			0.101881	0.514725	0.280327	0.597106
			0.101979	0.516477	0.282511	0.597982
			0.10199	0.517841	0.285446	0.598123
			0.102289	0.518719	0.286477	0.598699
			0.102767	0.520358	0.28681	0.598854
			0.102925	0.520857	0.286981	0.600092
			0.103446	0.525243	0.287302	0.604384
			0.104267	0.525365	0.288346	0.606597
			0.104306	0.525636	0.290473	0.609634
			0.104613	0.526488	0.291266	0.610725
			0.105501	0.527501	0.291447	0.611208
			0.105834	0.528686	0.293384	0.612011
			0.105865	0.528748	0.293737	0.612425
			0.105867	0.529926	0.293787	0.615476
			0.105945	0.530477	0.293863	0.615706
			0.106164	0.533825	0.294193	0.617828
			0.106952	0.535461	0.29471	0.618063
			0.107485	0.535762	0.294762	0.619741
			0.107504	0.535932	0.295597	0.621307
			0.107953	0.536267	0.295691	0.622467
			0.108233	0.537764	0.295777	0.62302
			0.10841	0.538293	0.295967	0.626423
			0.108572	0.539304	0.296254	0.626929
			0.10905	0.539672	0.296894	0.627015
			0.109248	0.539953	0.297541	0.627149
			0.109301	0.541895	0.29916	0.627553
			0.109571	0.541903	0.299297	0.627654
			0.109578	0.542156	0.300242	0.628281
			0.110142	0.542551	0.300995	0.631811
			0.110332	0.544783	0.301871	0.631922
			0.110349	0.544803	0.303533	0.631935
			0.110663	0.545323	0.30364	0.632732
			0.110903	0.545572	0.30542	0.634052
			0.111728	0.545637	0.305443	0.634191
			0.112477	0.546396	0.305683	0.636949
			0.11274	0.546582	0.308509	0.637626
			0.112948	0.548918	0.309092	0.63769
			0.113535	0.549732	0.309205	0.640334
			0.114244	0.550941	0.309726	0.642216
			0.114402	0.55119	0.31093	0.644002
			0.114488	0.551505	0.310935	0.64548
			0.114577	0.551978	0.312223	0.649149
			0.114981	0.553429	0.31364	0.650943
			0.115099	0.553775	0.314133	0.651219
			0.115477	0.55423	0.315651	0.651273
			0.115717	0.554231	0.315745	0.653488
			0.1159	0.554553	0.317007	0.653993
			0.116254	0.555746	0.317296	0.654372
			0.116474	0.555795	0.317904	0.657766
			0.116955	0.556309	0.320295	0.659157
			0.116962	0.557064	0.323229	0.660236
			0.117055	0.557223	0.323675	0.663305
			0.117152	0.558505	0.323709	0.665411
			0.11735	0.56131	0.324242	0.666805
			0.117695	0.562087	0.324372	0.667938
			0.11774	0.564504	0.324392	0.668907
			0.117818	0.565147	0.325452	0.668936
			0.118321	0.566256	0.32675	0.670414
			0.118325	0.568263	0.326888	0.670458
			0.118962	0.568292	0.328068	0.670671
			0.119077	0.568522	0.32828	0.670742
			0.119853	0.570198	0.32892	0.673572
			0.119948	0.570959	0.330533	0.673611
			0.120817	0.572599	0.331589	0.675338
			0.121378	0.572641	0.332134	0.676051
			0.121463	0.573218	0.33334	0.676377
			0.121605	0.574713	0.334054	0.677231
			0.121734	0.575046	0.334085	0.68292
			0.121864	0.578658	0.334758	0.682949
			0.121989	0.58045	0.33698	0.686657
			0.12209	0.581583	0.337455	0.68705
			0.122348	0.583731	0.337709	0.687352
			0.122461	0.584207	0.33866	0.690131
			0.122717	0.584378	0.338911	0.69205
			0.122774	0.58563	0.33938	0.698155
			0.122848	0.587121	0.339838	0.698486
			0.12286	0.588941	0.340926	0.698773
			0.122916	0.589019	0.342526	0.701366
			0.123171	0.589914	0.342709	0.702388
			0.123357	0.591212	0.34272	0.703202
			0.123421	0.591618	0.343397	0.706431
			0.123708	0.592033	0.343999	0.706716
			0.123883	0.592649	0.344734	0.706837
			0.124666	0.593508	0.344953	0.708499
			0.125186	0.594826	0.34623	0.710608
			0.125572	0.594971	0.346471	0.710986
			0.127918	0.596516	0.34681	0.712463
			0.128275	0.596583	0.347611	0.713072
			0.128558	0.596629	0.348243	0.714123
			0.128574	0.598099	0.348382	0.714971
			0.128854	0.598768	0.350362	0.71499
			0.129317	0.600116	0.350766	0.715867
			0.129348	0.601735	0.352153	0.716496
			0.12978	0.601949	0.352249	0.716512
			0.12982	0.603001	0.352602	0.716522
			0.130007	0.603061	0.353357	0.719252
			0.130216	0.604293	0.353901	0.719474
			0.130224	0.604403	0.354349	0.720026
			0.130242	0.604557	0.355049	0.720728
			0.130257	0.604938	0.355482	0.722558
			0.1308	0.605872	0.355711	0.7231
			0.130844	0.606781	0.355948	0.72324
			0.131385	0.607173	0.356138	0.724282
			0.131486	0.60721	0.356332	0.725502
			0.132079	0.607303	0.356339	0.726037
			0.132796	0.608802	0.356722	0.726344
			0.133632	0.609158	0.356859	0.727416
			0.133702	0.610053	0.357598	0.729255
			0.133784	0.61079	0.35922	0.730201
			0.133789	0.612082	0.3595	0.730912
			0.134312	0.612291	0.36081	0.731709
			0.134549	0.613581	0.360842	0.732514
			0.134804	0.614214	0.361384	0.733772
			0.134851	0.615842	0.362811	0.735027
			0.135452	0.615919	0.362975	0.735082
			0.135581	0.616579	0.364684	0.735458
			0.135822	0.617023	0.365877	0.73866
			0.136106	0.619602	0.36697	0.739114
			0.136144	0.620015	0.368494	0.739914
			0.136403	0.620078	0.369433	0.740195
			0.136409	0.623621	0.369981	0.740938
			0.13643	0.623798	0.370216	0.741355
			0.136551	0.623946	0.37058	0.742241
			0.136567	0.625352	0.37293	0.743466
			0.137234	0.626015	0.374919	0.746562
			0.137454	0.626093	0.374969	0.746886
			0.137608	0.627404	0.375705	0.747581
			0.138162	0.627449	0.377074	0.747694
			0.138396	0.627654	0.377685	0.75115
			0.138749	0.630592	0.378369	0.753622
			0.139045	0.631289	0.378401	0.754318
			0.139211	0.632127	0.378681	0.756525
			0.140325	0.633076	0.37961	0.756781
			0.140489	0.635019	0.381949	0.756794
			0.140641	0.63564	0.384602	0.756817
			0.14068	0.635844	0.384685	0.757065
			0.140937	0.636812	0.384993	0.757433
			0.141375	0.638222	0.385308	0.759707
			0.141652	0.639061	0.386173	0.760733
			0.141688	0.640167	0.388857	0.761049
			0.14187	0.640783	0.389692	0.761542
			0.142168	0.642709	0.390025	0.761689
			0.142183	0.643019	0.390528	0.762113
			0.142345	0.64408	0.392082	0.763662
			0.142685	0.644167	0.393379	0.764818
			0.142883	0.645626	0.394256	0.767087
			0.142989	0.645888	0.39459	0.767771
			0.143185	0.646525	0.395477	0.769872
			0.143419	0.647187	0.395983	0.770028
			0.144029	0.647799	0.397018	0.771401
			0.144059	0.648226	0.398069	0.773472
			0.144101	0.648402	0.398475	0.775034
			0.14411	0.649132	0.398937	0.775174
			0.144439	0.649555	0.399435	0.777702
			0.144487	0.650897	0.399482	0.778263
			0.144555	0.651051	0.400101	0.781563
			0.145069	0.651397	0.40065	0.782331
			0.145788	0.651447	0.403581	0.784019
			0.146076	0.652173	0.403648	0.784382
			0.146105	0.653898	0.40472	0.785164
			0.14615	0.656384	0.405577	0.786134
			0.146235	0.656765	0.405725	0.786313
			0.146509	0.657412	0.406045	0.786591
			0.146542	0.65858	0.406084	0.78718
			0.146745	0.659692	0.406336	0.788137
			0.147142	0.661143	0.406512	0.788731
			0.147185	0.661817	0.407598	0.792171
			0.147348	0.662111	0.40792	0.792774
			0.147395	0.664575	0.410432	0.792921
			0.147406	0.66691	0.412446	0.792996
			0.14745	0.667101	0.414593	0.793262
			0.147479	0.667544	0.415771	0.793742
			0.148042	0.667976	0.416188	0.794239
			0.148366	0.668308	0.416931	0.79437
			0.148975	0.66865	0.417274	0.794423
			0.149081	0.669687	0.417289	0.795982
			0.150295	0.669914	0.418629	0.797871
			0.150349	0.670026	0.420912	0.800188
			0.150654	0.671236	0.421083	0.800295
			0.15079	0.671493	0.42155	0.800746
			0.150931	0.673677	0.422881	0.801886
			0.151611	0.674221	0.422896	0.803959
			0.152163	0.675281	0.423277	0.804715
			0.152171	0.677189	0.423502	0.805457
			0.152966	0.677304	0.425018	0.805502
			0.153093	0.677511	0.4258	0.806051
			0.15321	0.677853	0.427137	0.806292
			0.153232	0.678216	0.428335	0.806912
			0.153377	0.678703	0.42946	0.808107
			0.15377	0.679259	0.43069	0.808361
			0.153875	0.679289	0.431423	0.808883
			0.153906	0.679851	0.433171	0.809562
			0.15408	0.68003	0.433218	0.810768
			0.154174	0.680437	0.434488	0.81121
			0.154695	0.682191	0.435177	0.811637
			0.155381	0.682611	0.435719	0.812649
			0.155745	0.683255	0.438562	0.813149
			0.156014	0.683905	0.440928	0.815157
			0.1562	0.684987	0.440986	0.816437
			0.156283	0.685873	0.441402	0.818481
			0.156807	0.685991	0.444553	0.818805
			0.157227	0.686226	0.44617	0.819437
			0.157353	0.686409	0.446289	0.819983
			0.157405	0.686637	0.44672	0.821786
			0.157618	0.68789	0.446729	0.822502
			0.157823	0.689955	0.446774	0.822622
			0.157945	0.690088	0.447076	0.824179
			0.158002	0.690479	0.44715	0.824744
			0.158106	0.692109	0.44741	0.824988
			0.158379	0.693027	0.447914	0.826139
			0.158531	0.693448	0.448061	0.826178
			0.15873	0.693748	0.44808	0.826703
			0.159647	0.693767	0.448241	0.828207
			0.15983	0.694929	0.448373	0.828495
			0.160034	0.695069	0.448373	0.828857
			0.160925	0.695687	0.448927	0.828882
			0.161127	0.69619	0.449107	0.828919
			0.161543	0.696328	0.449339	0.828931
			0.161572	0.697017	0.449718	0.829748
			0.16202	0.697391	0.449838	0.831345
			0.162103	0.699624	0.44995	0.83374
			0.162304	0.701545	0.450067	0.834057
			0.162942	0.702252	0.450154	0.836558
			0.162982	0.70241	0.450172	0.836694
			0.163545	0.70259	0.450283	0.837041
			0.16358	0.704778	0.451602	0.837631
			0.163621	0.704805	0.45179	0.839439
			0.163904	0.704906	0.453721	0.84196
			0.1642	0.706839	0.454591	0.843249
			0.164917	0.707337	0.456566	0.843261
			0.165105	0.707613	0.458004	0.844866
			0.16514	0.708149	0.4584	0.845309
			0.165343	0.708399	0.459281	0.845677
			0.165403	0.708484	0.460077	0.847572
			0.165409	0.711592	0.460131	0.849901
			0.165526	0.712234	0.461099	0.85109
			0.165768	0.712338	0.461573	0.851303
			0.165912	0.712527	0.464378	0.85208
			0.165973	0.714246	0.464529	0.852144
			0.166397	0.714391	0.465851	0.852261
			0.166601	0.714852	0.466455	0.853202
			0.166706	0.715361	0.467239	0.853941
			0.16672	0.716174	0.470329	0.854386
			0.167296	0.717995	0.471722	0.854601
			0.167333	0.718154	0.472908	0.855065
			0.167443	0.718626	0.474069	0.855995
			0.167526	0.721488	0.474589	0.856659
			0.167557	0.721984	0.474627	0.856943
			0.167613	0.722335	0.475404	0.857107
			0.167786	0.725257	0.477026	0.857695
			0.167792	0.725484	0.477064	0.85836
			0.167961	0.728157	0.477456	0.858518
			0.168011	0.728814	0.478381	0.860324
			0.168364	0.730505	0.479552	0.860683
			0.16839	0.733368	0.480479	0.861318
			0.168491	0.733582	0.48074	0.861829
			0.16856	0.734496	0.480818	0.862171
			0.168646	0.734724	0.480828	0.863568
			0.1688	0.734816	0.480838	0.863611
			0.169293	0.737545	0.483958	0.863839
			0.169327	0.739539	0.484962	0.865136
			0.169383	0.740866	0.485231	0.86576
			0.16959	0.741319	0.485609	0.866396
			0.169954	0.741358	0.485659	0.866508
			0.170412	0.743394	0.486168	0.86721
			0.17079	0.744131	0.486964	0.867297
			0.170922	0.744163	0.487476	0.867335
			0.170956	0.744643	0.487621	0.867921
			0.171147	0.74487	0.488064	0.868294
			0.171265	0.745559	0.488503	0.870899
			0.171349	0.746535	0.488716	0.873992
			0.171411	0.748003	0.490205	0.876271
			0.171546	0.748103	0.490372	0.87714
			0.17156	0.748516	0.491492	0.877554
			0.171598	0.748852	0.491884	0.879238
			0.171675	0.750075	0.492129	0.879948
			0.171811	0.750319	0.494638	0.881624
			0.171972	0.752808	0.494986	0.881659
			0.172101	0.752878	0.495253	0.88341
			0.172597	0.755486	0.495581	0.884117
			0.172625	0.756281	0.49619	0.88504
			0.173204	0.756378	0.496539	0.88714
			0.173291	0.756479	0.497088	0.890623
			0.173469	0.756503	0.497409	0.891796
			0.173875	0.757561	0.499591	0.892129
			0.173879	0.757777	0.501341	0.892421
			0.174493	0.758063	0.501751	0.893772
			0.175173	0.759301	0.5034	0.893992
			0.175176	0.75941	0.503557	0.895248
			0.175529	0.759973	0.505502	0.895954
			0.175551	0.760559	0.50586	0.896405
			0.175833	0.762209	0.506719	0.898888
			0.176028	0.763767	0.507201	0.900106
			0.176032	0.765545	0.507404	0.900649
			0.17617	0.766341	0.507687	0.900824
			0.176438	0.766572	0.507994	0.901306
			0.176444	0.767767	0.508248	0.903182
			0.176739	0.767956	0.508489	0.904528
			0.176742	0.768317	0.51017	0.905112
			0.177009	0.768354	0.512343	0.905301
			0.177027	0.769392	0.512842	0.911851
			0.177167	0.770144	0.512855	0.911988
			0.177348	0.770582	0.513714	0.912114
			0.177349	0.770789	0.514019	0.913473
			0.17738	0.770983	0.514306	0.917304
			0.177488	0.771354	0.51449	0.917804
			0.177546	0.771467	0.514606	0.918899
			0.177631	0.772444	0.514685	0.919566
			0.177731	0.77272	0.515164	0.921982
			0.177981	0.773841	0.51572	0.922018
			0.178042	0.773924	0.516001	0.922526
			0.178182	0.774873	0.517086	0.922602
			0.178462	0.775904	0.517232	0.923202
			0.178675	0.776093	0.517753	0.923753
			0.178708	0.776249	0.518281	0.925963
			0.179105	0.776375	0.519282	0.926312
			0.179173	0.777204	0.520792	0.926708
			0.179381	0.779459	0.523546	0.928093
			0.17944	0.779481	0.52429	0.928457
			0.179502	0.779879	0.524752	0.928574
			0.179952	0.782117	0.524829	0.928968
			0.18005	0.784566	0.525103	0.929148
			0.180057	0.784621	0.527819	0.92921
			0.180193	0.78492	0.528177	0.93007
			0.180196	0.784951	0.528231	0.930719
			0.180562	0.785677	0.528305	0.931148
			0.180889	0.786656	0.528566	0.932453
			0.181049	0.787166	0.529216	0.935582
			0.182722	0.788074	0.530648	0.935712
			0.182947	0.788394	0.531369	0.939648
			0.182955	0.789229	0.531597	0.940136
			0.182999	0.789534	0.531754	0.941017
			0.183158	0.789794	0.531829	0.941567
			0.18317	0.793454	0.531839	0.941641
			0.18328	0.79367	0.532961	0.943828
			0.18338	0.793676	0.534404	0.94439
			0.183529	0.793834	0.534468	0.945442
			0.183849	0.795452	0.53461	0.946926
			0.184697	0.795608	0.535472	0.948884
			0.184733	0.796876	0.536825	0.948973
			0.184806	0.796918	0.538066	0.949398
			0.185379	0.797003	0.539249	0.94972
			0.185913	0.798045	0.539544	0.950203
			0.185966	0.798243	0.539718	0.951452
			0.186073	0.798303	0.539979	0.951502
			0.186153	0.798926	0.540887	0.952624
			0.186866	0.799121	0.542096	0.953251
			0.187247	0.799593	0.542107	0.954069
			0.187441	0.799602	0.542186	0.955816
			0.187609	0.799898	0.542842	0.957968
			0.187652	0.800028	0.542896	0.958626
			0.187688	0.801907	0.543014	0.959558
			0.187761	0.801928	0.543157	0.960351
			0.187771	0.802186	0.543295	0.960835
			0.18801	0.80268	0.54358	0.961248
			0.188155	0.804356	0.543804	0.961295
			0.188379	0.805641	0.543986	0.963101
			0.188443	0.806027	0.544211	0.964426
			0.18854	0.806144	0.544314	0.965811
			0.18873	0.806409	0.546233	0.967295
			0.189168	0.806965	0.548303	0.968023
			0.189289	0.807225	0.548781	0.970177
			0.189402	0.807262	0.549106	0.971513
			0.189424	0.80937	0.549151	0.971589
			0.189767	0.809537	0.550769	0.973032
			0.189892	0.80966	0.550985	0.974755
			0.190158	0.80978	0.551213	0.974903
			0.190595	0.809847	0.551945	0.975185
			0.191681	0.811002	0.552716	0.975841
			0.191822	0.811966	0.554087	0.975986
			0.191827	0.812232	0.554322	0.976538
			0.19185	0.812308	0.554444	0.977164
			0.191928	0.812364	0.556157	0.978748
			0.191969	0.81242	0.556271	0.979355
			0.192112	0.814186	0.556667	0.980143
			0.19222	0.81527	0.556953	0.981972
			0.19225	0.815463	0.557042	0.983497
			0.192439	0.816202	0.557247	0.9861
			0.192662	0.816869	0.557661	0.986522
			0.192697	0.817984	0.558337	0.988639
			0.192941	0.818466	0.558839	0.992551
			0.193192	0.819152	0.559218	0.993882
			0.193283	0.819789	0.559799	0.995156
			0.193328	0.820074	0.560015	0.998134
			0.193449	0.820745	0.561433	0.999204
			0.19345	0.820812	0.562614	0.999407
			0.193472	0.821974	0.562988	0.999529
			0.193797	0.822772	0.563797	1.00002
			0.194258	0.82291	0.563901	1.00054
			0.194424	0.823067	0.564041	1.00071
			0.194572	0.828988	0.565327	1.00171
			0.194577	0.830711	0.566851	1.00198
			0.19492	0.831115	0.567028	1.00211
			0.194992	0.833801	0.567162	1.00302
			0.195189	0.834285	0.567342	1.00303
			0.195269	0.834287	0.567617	1.00552
			0.195521	0.835692	0.56764	1.00566
			0.195902	0.835847	0.568583	1.00652
			0.196266	0.836943	0.568852	1.00751
			0.196416	0.837704	0.56957	1.00768
			0.196638	0.837741	0.570798	1.00838
			0.196797	0.839713	0.571429	1.00959
			0.196865	0.839863	0.571963	1.01044
			0.196974	0.840449	0.572771	1.01062
			0.197225	0.841762	0.573821	1.01112
			0.197544	0.842217	0.574406	1.01132
			0.197645	0.843188	0.574997	1.01186
			0.197867	0.843757	0.57618	1.0119
			0.197956	0.843894	0.576832	1.01243
			0.198173	0.844216	0.578388	1.01272
			0.198287	0.844221	0.57856	1.01358
			0.198322	0.844615	0.578604	1.01366
			0.19897	0.845226	0.579111	1.01374
			0.199045	0.845308	0.579739	1.01539
			0.199046	0.845424	0.580067	1.01608
			0.199135	0.849582	0.58029	1.01918
			0.199218	0.849693	0.580811	1.01957
			0.199245	0.850178	0.581073	1.01985
			0.199315	0.852109	0.581122	1.02027
			0.199522	0.852986	0.581214	1.02109
			0.199995	0.854577	0.581702	1.02217
			0.200675	0.856382	0.582195	1.02263
			0.201326	0.856633	0.582276	1.02335
			0.20158	0.857712	0.582708	1.02452
			0.20168	0.85792	0.584919	1.02723
			0.201799	0.85827	0.586234	1.02748
			0.201865	0.85934	0.586311	1.02803
			0.20198	0.860335	0.586966	1.02887
			0.202041	0.860457	0.587591	1.02994
			0.202222	0.860717	0.587712	1.03032
			0.202309	0.861152	0.587817	1.03032
			0.202839	0.861201	0.588333	1.0306
			0.202873	0.861518	0.588486	1.0313
			0.20296	0.86326	0.588691	1.0313
			0.203103	0.864248	0.589228	1.03201
			0.20311	0.865844	0.589395	1.03285
			0.203268	0.866137	0.589812	1.03293
			0.203305	0.868046	0.589957	1.03358
			0.20368	0.868094	0.590765	1.03385
			0.203811	0.868097	0.591018	1.03469
			0.204125	0.868102	0.591046	1.03532
			0.204904	0.8686	0.592363	1.03633
			0.20528	0.868758	0.592851	1.03685
			0.205653	0.869123	0.593771	1.03728
			0.20581	0.869376	0.594139	1.03758
			0.205866	0.86954	0.594228	1.03795
			0.20601	0.871196	0.594558	1.03823
			0.206097	0.871715	0.594888	1.03869
			0.206252	0.871776	0.596515	1.03881
			0.206305	0.872703	0.59672	1.03959
			0.206427	0.874012	0.597307	1.04029
			0.206428	0.874727	0.597403	1.041
			0.206508	0.874812	0.599592	1.04286
			0.20692	0.875113	0.599774	1.04328
			0.207096	0.875206	0.60015	1.04333
			0.207671	0.875248	0.600656	1.04445
			0.207778	0.875522	0.602192	1.04466
			0.208268	0.875805	0.602364	1.04529
			0.208497	0.875915	0.602683	1.04683
			0.208577	0.877028	0.604569	1.04691
			0.208629	0.877531	0.604859	1.04717
			0.20942	0.87778	0.607744	1.04761
			0.209518	0.878537	0.607939	1.04779
			0.209606	0.879445	0.607967	1.04797
			0.209656	0.879851	0.608789	1.04809
			0.209683	0.880114	0.609313	1.04845
			0.20972	0.880399	0.609907	1.04901
			0.209944	0.880626	0.610014	1.04904
			0.21002	0.882142	0.610021	1.0492
			0.210128	0.88255	0.611354	1.0509
			0.210168	0.883517	0.611598	1.05097
			0.210387	0.884416	0.612959	1.05161
			0.210742	0.884588	0.613877	1.05311
			0.210843	0.884719	0.613947	1.05343
			0.211054	0.885142	0.615554	1.05499
			0.211076	0.885487	0.615559	1.05511
			0.21129	0.886575	0.615631	1.05519
			0.211323	0.88695	0.616691	1.05546
			0.211475	0.887712	0.617122	1.05576
			0.211512	0.88776	0.617698	1.05581
			0.21153	0.887761	0.618956	1.05594
			0.211663	0.887812	0.61904	1.05651
			0.211843	0.889232	0.619291	1.05707
			0.212179	0.891131	0.619768	1.05812
			0.212402	0.892163	0.62008	1.05835
			0.21291	0.892863	0.62031	1.0587
			0.212955	0.893709	0.620404	1.05948
			0.213009	0.89435	0.620753	1.06096
			0.213064	0.89488	0.622673	1.06174
			0.213069	0.894898	0.62298	1.06273
			0.213203	0.89576	0.623012	1.06308
			0.213239	0.895905	0.623707	1.06367
			0.213242	0.896213	0.623997	1.06483
			0.213392	0.896306	0.624612	1.06615
			0.214199	0.89653	0.624822	1.06727
			0.214788	0.897397	0.624852	1.06789
			0.214855	0.898396	0.626035	1.06813
			0.21492	0.898579	0.626155	1.0688
			0.215286	0.899892	0.626204	1.07069
			0.215338	0.899964	0.626782	1.07083
			0.215847	0.899997	0.627123	1.0711
			0.215914	0.900323	0.627233	1.0712
			0.215915	0.901377	0.628491	1.07229
			0.215948	0.903364	0.62869	1.07274
			0.216071	0.903997	0.629656	1.07306
			0.216216	0.904134	0.630694	1.07328
			0.216331	0.904184	0.631371	1.07345
			0.217126	0.905313	0.631528	1.0741
			0.217263	0.905392	0.631647	1.07502
			0.21732	0.905453	0.632601	1.07512
			0.217358	0.906434	0.633673	1.07747
			0.217747	0.906582	0.633713	1.07836
			0.218063	0.906639	0.633727	1.07844
			0.218065	0.906723	0.634247	1.07916
			0.218184	0.907537	0.634252	1.07929
			0.219343	0.910104	0.634495	1.07935
			0.219354	0.910888	0.634566	1.07981
			0.219693	0.911601	0.635222	1.08036
			0.219824	0.912429	0.635432	1.08044
			0.22009	0.914454	0.635513	1.08067
			0.220772	0.914818	0.635963	1.08072
			0.220777	0.916669	0.63685	1.08139
			0.221045	0.916786	0.63695	1.08278
			0.221244	0.917701	0.636959	1.08394
			0.221438	0.918162	0.637089	1.08645
			0.221782	0.918349	0.637748	1.08776
			0.222048	0.91883	0.638247	1.08859
			0.222074	0.9189	0.638388	1.08902
			0.22212	0.918958	0.638704	1.08991
			0.222525	0.920567	0.638926	1.09047
			0.222685	0.921093	0.639992	1.09069
			0.22314	0.921555	0.640939	1.0917
			0.223142	0.921804	0.642272	1.09219
			0.223339	0.921988	0.643471	1.09292
			0.223365	0.922094	0.64393	1.0931
			0.223778	0.922159	0.644669	1.09371
			0.224088	0.92225	0.644729	1.09499
			0.224145	0.922835	0.645675	1.09512
			0.224296	0.923183	0.646798	1.09516
			0.224609	0.923619	0.647261	1.09628
			0.224681	0.925128	0.64958	1.0978
			0.224862	0.925218	0.649905	1.09833
			0.224912	0.925236	0.650073	1.09961
			0.22493	0.925592	0.650455	1.10021
			0.225082	0.92578	0.6523	1.10087
			0.225317	0.926873	0.653274	1.10138
			0.225744	0.926999	0.653328	1.1016
			0.226189	0.927565	0.654744	1.10174
			0.226272	0.928059	0.655059	1.10352
			0.226459	0.928674	0.655342	1.10371
			0.22677	0.928869	0.655677	1.10392
			0.226987	0.929293	0.6559	1.10418
			0.22706	0.929392	0.656118	1.10446
			0.227081	0.929501	0.656587	1.10596
			0.227149	0.929716	0.656943	1.10736
			0.227584	0.930786	0.657622	1.10899
			0.227734	0.931837	0.659114	1.11107
			0.227919	0.931933	0.65987	1.11113
			0.228065	0.933433	0.660051	1.11114
			0.22818	0.934284	0.660125	1.11187
			0.22831	0.935777	0.661244	1.11228
			0.228521	0.936122	0.661777	1.11237
			0.228746	0.936916	0.661795	1.11402
			0.228753	0.938611	0.661917	1.1143
			0.229121	0.938858	0.662761	1.11431
			0.229131	0.939113	0.662873	1.11484
			0.229664	0.939239	0.662908	1.11495
			0.229694	0.940757	0.663953	1.11539
			0.229705	0.942565	0.66412	1.11591
			0.22971	0.942858	0.664262	1.11752
			0.229854	0.94315	0.664354	1.11801
			0.23004	0.94376	0.664572	1.11806
			0.230598	0.943993	0.664726	1.11828
			0.230609	0.944016	0.666573	1.11859
			0.230624	0.944661	0.666996	1.11917
			0.230652	0.945048	0.667031	1.11951
			0.230858	0.945666	0.670164	1.11982
			0.23095	0.945905	0.670302	1.12106
			0.231335	0.94592	0.670535	1.1225
			0.231364	0.945939	0.670839	1.12271
			0.231549	0.946317	0.671299	1.12273
			0.231798	0.946706	0.671368	1.12344
			0.231853	0.948057	0.671416	1.12495
			0.23186	0.948327	0.671425	1.12524
			0.23206	0.948344	0.671838	1.1254
			0.2322	0.948459	0.671857	1.12601
			0.232292	0.951643	0.672143	1.12762
			0.232821	0.952382	0.672644	1.1309
			0.233301	0.95258	0.673155	1.13146
			0.23354	0.953515	0.673442	1.13173
			0.233668	0.954924	0.674067	1.13176
			0.23381	0.955379	0.674535	1.13194
			0.233857	0.955455	0.674777	1.13216
			0.233969	0.955749	0.675629	1.13252
			0.234047	0.955764	0.675872	1.13263
			0.234388	0.957564	0.676005	1.13392
			0.234715	0.957855	0.676267	1.13518
			0.234827	0.96034	0.677076	1.13529
			0.234831	0.960669	0.677665	1.13639
			0.235349	0.961479	0.677742	1.13795
			0.235389	0.962969	0.678784	1.13844
			0.235412	0.963008	0.68073	1.13928
			0.23549	0.963044	0.680867	1.14013
			0.235772	0.963415	0.681936	1.14045
			0.236023	0.963653	0.681978	1.14117
			0.236101	0.96421	0.683065	1.14141
			0.236171	0.964255	0.683365	1.14157
			0.236378	0.965697	0.683392	1.14183
			0.236479	0.965998	0.683495	1.14231
			0.236545	0.966221	0.683702	1.1424
			0.236636	0.966303	0.683852	1.14281
			0.236833	0.967794	0.683919	1.14289
			0.237047	0.968232	0.684246	1.14396
			0.237088	0.969152	0.684297	1.14459
			0.237335	0.970631	0.684724	1.14464
			0.237423	0.971507	0.685988	1.14476
			0.237504	0.971559	0.686391	1.14498
			0.23761	0.971684	0.686438	1.14501
			0.237764	0.971891	0.686581	1.14589
			0.237791	0.973721	0.68667	1.14725
			0.237907	0.974203	0.688781	1.1494
			0.238002	0.974507	0.689072	1.15067
			0.238043	0.974513	0.689477	1.15102
			0.238299	0.9758	0.689806	1.15441
			0.238447	0.976035	0.689832	1.15511
			0.238461	0.978	0.690196	1.15616
			0.238496	0.97878	0.691121	1.15645
			0.238754	0.979507	0.691283	1.15731
			0.238763	0.979998	0.692712	1.15774
			0.238806	0.981229	0.693262	1.15844
			0.238856	0.981781	0.694126	1.15868
			0.239266	0.982358	0.694174	1.15929
			0.239449	0.983007	0.694347	1.16124
			0.239464	0.983382	0.69439	1.16622
			0.239672	0.983894	0.694959	1.16631
			0.239942	0.983899	0.695963	1.1664
			0.240874	0.984411	0.696622	1.16721
			0.240881	0.985266	0.696626	1.16726
			0.240947	0.986839	0.697232	1.16781
			0.241032	0.987944	0.697253	1.16851
			0.241047	0.988018	0.697526	1.16908
			0.24156	0.988267	0.69753	1.16948
			0.241569	0.988465	0.697631	1.17088
			0.241582	0.991109	0.698403	1.17238
			0.241749	0.991258	0.698785	1.17313
			0.241805	0.991331	0.698921	1.17389
			0.241995	0.992498	0.699349	1.17403
			0.242174	0.992876	0.699413	1.17465
			0.242306	0.993865	0.700195	1.17469
			0.242436	0.99487	0.701346	1.17471
			0.242627	0.996483	0.701836	1.17659
			0.242694	0.996717	0.703327	1.17759
			0.243178	0.997227	0.703406	1.17836
			0.243251	0.997392	0.705282	1.18005
			0.243349	0.997892	0.705431	1.18008
			0.243616	0.997953	0.706394	1.18042
			0.24399	0.998289	0.70677	1.18082
			0.244315	0.998506	0.706817	1.18154
			0.244595	0.999882	0.707648	1.18223
			0.24491	1.00015	0.708221	1.18239
			0.245171	1.00034	0.708342	1.18243
			0.245298	1.00061	0.708472	1.18259
			0.24535	1.00062	0.70915	1.18335
			0.245816	1.00062	0.710062	1.18548
			0.246082	1.00182	0.711182	1.18683
			0.246114	1.00256	0.711657	1.1889
			0.246295	1.00304	0.711801	1.18912
			0.246549	1.0042	0.711808	1.19154
			0.246645	1.00495	0.711874	1.19215
			0.246754	1.00567	0.713518	1.19231
			0.247031	1.00667	0.714224	1.19449
			0.247032	1.00697	0.714243	1.19482
			0.247216	1.00708	0.715054	1.19515
			0.247669	1.00757	0.715149	1.19563
			0.248113	1.00846	0.715437	1.1968
			0.248123	1.00989	0.71649	1.19698
			0.248336	1.01093	0.717508	1.19706
			0.249081	1.01126	0.717621	1.19867
			0.249083	1.01258	0.717925	1.199
			0.2491	1.01273	0.718974	1.19944
			0.249129	1.01295	0.71901	1.20112
			0.249344	1.01305	0.719278	1.20125
			0.249621	1.01357	0.719302	1.20319
			0.249642	1.01395	0.719713	1.20339
			0.2497	1.01449	0.720372	1.20378
			0.249934	1.01474	0.720391	1.20492
			0.250208	1.01641	0.720562	1.20514
			0.250213	1.01656	0.722317	1.20681
			0.250311	1.01832	0.722967	1.20792
			0.250396	1.01873	0.72301	1.20807
			0.250412	1.01929	0.723099	1.2081
			0.250418	1.01965	0.723272	1.20858
			0.250424	1.02017	0.72434	1.20896
			0.250596	1.02178	0.725198	1.20971
			0.250612	1.02268	0.726776	1.21174
			0.251225	1.02311	0.72703	1.21196
			0.251423	1.02334	0.727046	1.21288
			0.25159	1.0237	0.727206	1.21555
			0.251656	1.02407	0.727412	1.21573
			0.251761	1.02485	0.728024	1.21613
			0.251826	1.02489	0.728479	1.21618
			0.251964	1.02501	0.728874	1.21767
			0.252167	1.02654	0.729551	1.21772
			0.252216	1.027	0.730123	1.21951
			0.252288	1.02704	0.730311	1.21999
			0.252402	1.02732	0.730337	1.22077
			0.252404	1.02805	0.73123	1.22378
			0.252976	1.02926	0.731333	1.2246
			0.253375	1.03019	0.73163	1.22479
			0.253606	1.03019	0.731661	1.22598
			0.253921	1.03097	0.731706	1.22617
			0.25398	1.03178	0.731714	1.22779
			0.254151	1.03265	0.732466	1.22802
			0.254184	1.03303	0.733729	1.23006
			0.25433	1.03409	0.734153	1.23073
			0.254548	1.0343	0.73468	1.23184
			0.254617	1.03443	0.734733	1.23196
			0.254886	1.03637	0.734903	1.23227
			0.25505	1.03638	0.73499	1.23253
			0.255229	1.03738	0.735946	1.23253
			0.255238	1.03751	0.736662	1.23276
			0.255391	1.03839	0.73671	1.23427
			0.255703	1.03974	0.737036	1.23505
			0.255844	1.03989	0.737483	1.2369
			0.25602	1.03998	0.737806	1.23758
			0.256217	1.0411	0.737944	1.23765
			0.25649	1.04204	0.738022	1.23836
			0.257254	1.04268	0.738261	1.23887
			0.257289	1.04271	0.738354	1.23899
			0.257606	1.04273	0.738748	1.23929
			0.257632	1.04274	0.738959	1.23955
			0.257669	1.0429	0.739598	1.2399
			0.257921	1.04332	0.740148	1.24239
			0.258659	1.04346	0.740859	1.24246
			0.258702	1.04359	0.740924	1.24259
			0.258953	1.04376	0.741058	1.24314
			0.259234	1.04388	0.741195	1.24449
			0.259299	1.04483	0.741352	1.24508
			0.259367	1.04532	0.741871	1.24514
			0.259392	1.04619	0.742189	1.24525
			0.259417	1.04765	0.744032	1.24664
			0.259463	1.04798	0.74432	1.24806
			0.259623	1.04816	0.745546	1.24876
			0.260026	1.04885	0.746028	1.24879
			0.260038	1.05108	0.747543	1.24919
			0.260408	1.05186	0.748127	1.24938
			0.260528	1.05237	0.74827	1.25016
			0.260712	1.05303	0.749037	1.25057
			0.261232	1.05326	0.750785	1.25116
			0.261303	1.05341	0.751023	1.25219
			0.261911	1.054	0.751534	1.25334
			0.262072	1.05444	0.751666	1.25347
			0.262155	1.05507	0.753572	1.25371
			0.262371	1.05612	0.753663	1.25374
			0.262743	1.05615	0.753852	1.25402
			0.263352	1.05648	0.756363	1.25475
			0.263414	1.0572	0.756628	1.25493
			0.263611	1.05822	0.758459	1.25502
			0.263682	1.05952	0.759707	1.25539
			0.264056	1.06002	0.76017	1.25639
			0.264314	1.0608	0.76019	1.25646
			0.264706	1.06095	0.76108	1.25822
			0.264855	1.06205	0.761537	1.25845
			0.264956	1.0625	0.761645	1.25912
			0.265	1.06271	0.762117	1.25935
			0.265019	1.06335	0.762495	1.25972
			0.265156	1.06379	0.763188	1.25993
			0.265435	1.06509	0.763514	1.26073
			0.265457	1.06524	0.763523	1.26175
			0.265711	1.06535	0.763818	1.26195
			0.265821	1.06587	0.763976	1.2634
			0.265884	1.06623	0.764148	1.26361
			0.26597	1.06727	0.764228	1.26556
			0.266036	1.06748	0.764432	1.26667
			0.266267	1.06832	0.765196	1.26681
			0.266302	1.06916	0.76525	1.26685
			0.266342	1.06921	0.76596	1.26701
			0.266347	1.07024	0.766128	1.26902
			0.266412	1.07232	0.766188	1.26917
			0.266522	1.0725	0.766382	1.26986
			0.266554	1.0727	0.76721	1.27
			0.267087	1.07328	0.769293	1.27093
			0.267188	1.07471	0.769438	1.27111
			0.26722	1.07529	0.769542	1.27147
			0.267414	1.07539	0.769554	1.27257
			0.267488	1.07562	0.769662	1.2726
			0.267524	1.07603	0.770326	1.27266
			0.267745	1.07644	0.770544	1.27432
			0.267779	1.07665	0.772225	1.27446
			0.267823	1.07667	0.773478	1.27448
			0.268129	1.07668	0.773964	1.27601
			0.26822	1.07681	0.774236	1.2764
			0.268245	1.0781	0.774444	1.27734
			0.26826	1.07884	0.774941	1.27905
			0.268261	1.07912	0.775043	1.27907
			0.268426	1.07941	0.775555	1.27999
			0.268587	1.07975	0.776736	1.28086
			0.268672	1.08047	0.777033	1.28145
			0.269047	1.08187	0.7771	1.28186
			0.269498	1.08306	0.777419	1.28215
			0.269898	1.08307	0.777439	1.28222
			0.269966	1.08337	0.777467	1.28316
			0.27003	1.08339	0.778033	1.28414
			0.270232	1.08365	0.778768	1.28434
			0.270289	1.08423	0.778994	1.28467
			0.270297	1.08443	0.779274	1.28564
			0.270462	1.08508	0.779701	1.28617
			0.270561	1.08598	0.78023	1.28644
			0.27073	1.08638	0.780899	1.28683
			0.270902	1.08641	0.780958	1.28753
			0.271363	1.08669	0.781535	1.28777
			0.27152	1.08731	0.782162	1.28834
			0.272074	1.08808	0.782406	1.28853
			0.2725	1.08835	0.783304	1.28898
			0.272859	1.08846	0.783917	1.28967
			0.272916	1.08848	0.784102	1.28976
			0.272999	1.08927	0.784205	1.29081
			0.273027	1.08948	0.784792	1.29094
			0.273295	1.08961	0.785503	1.29105
			0.273336	1.08993	0.785968	1.29114
			0.273593	1.09047	0.786704	1.29152
			0.273721	1.09077	0.786954	1.29156
			0.27378	1.09101	0.787443	1.29164
			0.273933	1.09105	0.787809	1.29191
			0.273941	1.09126	0.788089	1.29225
			0.274074	1.09192	0.788176	1.2925
			0.274094	1.09203	0.788444	1.29289
			0.274437	1.09241	0.789141	1.29337
			0.274503	1.09358	0.790191	1.2946
			0.274727	1.09413	0.790418	1.29466
			0.274936	1.09627	0.790622	1.29564
			0.275037	1.09639	0.791067	1.29622
			0.275157	1.09699	0.79115	1.29696
			0.275184	1.09701	0.79171	1.29772
			0.275515	1.09783	0.79264	1.29776
			0.275609	1.09789	0.793261	1.29843
			0.275658	1.09807	0.79438	1.29876
			0.27566	1.09845	0.79455	1.30003
			0.275663	1.09879	0.79493	1.30027
			0.275817	1.09962	0.795244	1.30071
			0.27586	1.09966	0.795767	1.30101
			0.275989	1.09994	0.796031	1.30146
			0.276647	1.10149	0.79632	1.30171
			0.27665	1.10156	0.796769	1.30199
			0.276954	1.10201	0.79677	1.30245
			0.277006	1.10296	0.798232	1.303
			0.277133	1.10485	0.798632	1.30314
			0.277473	1.10501	0.799297	1.3037
			0.277716	1.10533	0.799623	1.30478
			0.278029	1.1057	0.799663	1.30497
			0.278118	1.10597	0.799784	1.30584
			0.278389	1.10718	0.800311	1.30622
			0.279096	1.10759	0.800672	1.30656
			0.279199	1.10777	0.802272	1.30752
			0.279509	1.10781	0.802334	1.30862
			0.279602	1.10792	0.803059	1.30894
			0.279699	1.10936	0.80333	1.30998
			0.280215	1.10957	0.803418	1.31212
			0.28071	1.10959	0.803609	1.31262
			0.280758	1.1106	0.804123	1.31361
			0.28099	1.11076	0.804605	1.31534
			0.281078	1.11167	0.804765	1.31547
			0.281225	1.11178	0.804987	1.31606
			0.281361	1.11191	0.805462	1.31629
			0.281418	1.11195	0.806203	1.3163
			0.282154	1.11237	0.806451	1.31675
			0.282186	1.1138	0.807403	1.31729
			0.282276	1.11432	0.807608	1.3174
			0.282333	1.11457	0.807832	1.31775
			0.282386	1.11459	0.808022	1.31843
			0.282387	1.11528	0.808318	1.31907
			0.282554	1.11569	0.808686	1.32086
			0.282692	1.11634	0.808898	1.32111
			0.283024	1.11735	0.809017	1.3213
			0.283731	1.11836	0.810222	1.32184
			0.283832	1.11873	0.810222	1.32201
			0.283835	1.11949	0.810662	1.32523
			0.283907	1.11968	0.811061	1.3264
			0.284311	1.12015	0.811503	1.32704
			0.28481	1.12022	0.812521	1.3276
			0.284812	1.12078	0.812586	1.32822
			0.284872	1.12103	0.812821	1.32958
			0.284873	1.12114	0.8132	1.32972
			0.285043	1.12126	0.813224	1.33006
			0.285129	1.1219	0.814365	1.3324
			0.285447	1.12253	0.815339	1.33301
			0.285496	1.12306	0.816455	1.33397
			0.285514	1.1247	0.818099	1.33463
			0.285598	1.12481	0.818109	1.33469
			0.285777	1.12487	0.818949	1.33524
			0.286207	1.12518	0.819031	1.3367
			0.286304	1.12523	0.819244	1.33737
			0.286471	1.12537	0.819336	1.33879
			0.286605	1.12574	0.819987	1.33892
			0.28697	1.12644	0.820159	1.33904
			0.287184	1.12749	0.824014	1.33931
			0.287197	1.1275	0.824054	1.33933
			0.287419	1.12893	0.824317	1.34064
			0.287728	1.12903	0.825242	1.34094
			0.288025	1.12914	0.825252	1.34108
			0.288233	1.12981	0.826093	1.34147
			0.288376	1.13044	0.827706	1.34156
			0.288722	1.13088	0.828006	1.34165
			0.288754	1.13188	0.828028	1.34308
			0.289139	1.13203	0.828051	1.3443
			0.289249	1.13272	0.828057	1.34497
			0.289319	1.13295	0.828719	1.34534
			0.289457	1.13597	0.829985	1.34568
			0.289773	1.13692	0.830083	1.3458
			0.289902	1.13726	0.830436	1.34687
			0.290135	1.13738	0.831137	1.34719
			0.29015	1.13847	0.831538	1.34822
			0.29018	1.13944	0.832486	1.34896
			0.29028	1.1395	0.832695	1.35234
			0.2905	1.13988	0.833214	1.35274
			0.290544	1.14025	0.833457	1.35295
			0.291088	1.14052	0.83419	1.35377
			0.291212	1.14083	0.834427	1.35453
			0.29132	1.14133	0.835128	1.3549
			0.291419	1.14203	0.835841	1.35559
			0.291426	1.14232	0.837004	1.35634
			0.291475	1.14283	0.837354	1.35665
			0.291483	1.14312	0.837494	1.35699
			0.291779	1.14421	0.839516	1.35701
			0.291816	1.1449	0.83961	1.35732
			0.291895	1.14494	0.839749	1.35819
			0.29193	1.14546	0.839879	1.35857
			0.291954	1.14563	0.83996	1.3586
			0.291957	1.14585	0.839975	1.35869
			0.292036	1.14589	0.840076	1.35891
			0.292203	1.14869	0.840253	1.35934
			0.292548	1.14913	0.840516	1.36134
			0.292556	1.15066	0.841859	1.3618
			0.292751	1.15156	0.841907	1.3619
			0.29344	1.15171	0.842237	1.36202
			0.29352	1.15247	0.843314	1.36232
			0.293735	1.15405	0.844725	1.3625
			0.293846	1.15507	0.845053	1.36434
			0.294107	1.1551	0.845085	1.36437
			0.294298	1.15542	0.846472	1.36599
			0.29461	1.1555	0.847103	1.36634
			0.294872	1.15606	0.847131	1.36643
			0.295104	1.1563	0.847759	1.36678
			0.295261	1.15687	0.848227	1.36718
			0.295481	1.15766	0.849136	1.36827
			0.295485	1.1579	0.849259	1.36853
			0.295986	1.15884	0.849612	1.36899
			0.296269	1.15907	0.849703	1.36931
			0.296284	1.15937	0.850153	1.37034
			0.296789	1.15978	0.850262	1.37091
			0.297086	1.16122	0.850882	1.37125
			0.297383	1.16123	0.851588	1.3725
			0.29743	1.16155	0.851897	1.37267
			0.297504	1.16183	0.851975	1.37289
			0.297525	1.16209	0.853471	1.37378
			0.29803	1.16212	0.853519	1.3739
			0.298484	1.1629	0.854685	1.37449
			0.298499	1.16307	0.855017	1.37488
			0.298569	1.16463	0.855347	1.37555
			0.298668	1.16527	0.855514	1.37855
			0.29874	1.16529	0.855773	1.37981
			0.298845	1.16624	0.855896	1.38024
			0.298954	1.16797	0.857351	1.38033
			0.298997	1.16798	0.858422	1.38092
			0.299134	1.16864	0.859253	1.38288
			0.299485	1.17007	0.859545	1.3836
			0.299609	1.17078	0.859855	1.38647
			0.299663	1.17096	0.860588	1.38671
			0.299733	1.17109	0.86073	1.3873
			0.299783	1.17277	0.860831	1.38737
			0.300083	1.17293	0.860843	1.3896
			0.300135	1.17393	0.861131	1.38975
			0.300135	1.17404	0.861343	1.38995
			0.300235	1.17477	0.861618	1.39034
			0.300321	1.17523	0.862097	1.39187
			0.300452	1.17554	0.862416	1.39259
			0.300596	1.17694	0.863834	1.39334
			0.300764	1.1774	0.86445	1.39434
			0.300995	1.1776	0.86481	1.39442
			0.301446	1.1777	0.865043	1.39459
			0.301684	1.17815	0.86533	1.39465
			0.301699	1.17833	0.865741	1.39557
			0.301771	1.17916	0.865845	1.3959
			0.301881	1.17925	0.866326	1.39714
			0.302439	1.18055	0.866976	1.3978
			0.302511	1.18086	0.867005	1.39847
			0.302687	1.18096	0.867893	1.39915
			0.303324	1.1812	0.868484	1.40071
			0.30351	1.1815	0.868582	1.40116
			0.303646	1.18223	0.868583	1.40241
			0.303683	1.18251	0.868619	1.40397
			0.303718	1.18257	0.869022	1.40417
			0.303826	1.18344	0.869064	1.40431
			0.303841	1.18397	0.869539	1.40469
			0.303919	1.18481	0.871066	1.40494
			0.303974	1.18527	0.871104	1.40544
			0.304253	1.18563	0.871599	1.40611
			0.304493	1.18602	0.871843	1.40658
			0.304558	1.18626	0.871978	1.40792
			0.304567	1.18669	0.872385	1.41023
			0.304641	1.1869	0.872881	1.41032
			0.304684	1.18711	0.874837	1.41047
			0.304788	1.18766	0.875039	1.41103
			0.304846	1.18785	0.875059	1.41179
			0.304914	1.18805	0.87513	1.41196
			0.304954	1.18839	0.875391	1.41329
			0.305024	1.18865	0.875583	1.41367
			0.305238	1.18868	0.875796	1.41401
			0.305586	1.18985	0.876145	1.41433
			0.305803	1.19008	0.876603	1.41438
			0.306279	1.19037	0.877651	1.41447
			0.306428	1.19076	0.878011	1.41463
			0.306631	1.19235	0.878692	1.41561
			0.306919	1.19273	0.878733	1.41614
			0.306969	1.19301	0.878771	1.41696
			0.307082	1.19313	0.879167	1.41696
			0.307284	1.19377	0.879964	1.41699
			0.307488	1.19407	0.880729	1.41709
			0.307635	1.19435	0.881811	1.41744
			0.30765	1.19496	0.881882	1.41892
			0.308294	1.19565	0.882062	1.41904
			0.308415	1.19594	0.88219	1.41969
			0.308715	1.19594	0.882265	1.42145
			0.309535	1.19624	0.8823	1.42233
			0.309572	1.19647	0.882909	1.42244
			0.309695	1.19672	0.883034	1.42246
			0.309847	1.19684	0.883542	1.4227
			0.309909	1.19756	0.883823	1.42321
			0.309923	1.1982	0.885125	1.42333
			0.310028	1.19825	0.885513	1.42454
			0.310601	1.20189	0.886393	1.42475
			0.311076	1.20196	0.886451	1.42496
			0.311212	1.2024	0.886529	1.42519
			0.311428	1.20295	0.888482	1.42537
			0.311636	1.20309	0.888759	1.42558
			0.311816	1.20334	0.888767	1.42568
			0.311845	1.20334	0.889027	1.42601
			0.311865	1.20353	0.889427	1.42613
			0.311881	1.20382	0.889471	1.4269
			0.31214	1.20407	0.889676	1.42711
			0.312348	1.20496	0.890098	1.42715
			0.312401	1.20555	0.890206	1.42733
			0.312477	1.20567	0.890378	1.42753
			0.312727	1.20766	0.890599	1.4288
			0.312841	1.20778	0.89067	1.42932
			0.312884	1.20809	0.890773	1.43103
			0.31289	1.20823	0.89097	1.43121
			0.31292	1.20946	0.891282	1.43204
			0.312976	1.20989	0.891875	1.43261
			0.313076	1.21014	0.892144	1.43284
			0.313377	1.21129	0.892163	1.43314
			0.313494	1.2113	0.892232	1.43325
			0.313541	1.21135	0.892518	1.43348
			0.313567	1.21182	0.892651	1.43384
			0.313583	1.2119	0.8947	1.43447
			0.313709	1.21247	0.894756	1.43448
			0.313994	1.21323	0.895513	1.43491
			0.314043	1.21399	0.896263	1.43496
			0.314047	1.21419	0.896432	1.43528
			0.314259	1.21445	0.896567	1.43639
			0.314295	1.21556	0.897631	1.43646
			0.314528	1.21564	0.897663	1.43686
			0.315138	1.2158	0.89802	1.4374
			0.315164	1.2169	0.898246	1.43831
			0.315565	1.21715	0.898765	1.43887
			0.315654	1.21776	0.899151	1.44028
			0.315696	1.21948	0.899391	1.44031
			0.315866	1.22041	0.89942	1.44051
			0.315892	1.22175	0.899576	1.4411
			0.315966	1.22204	0.900161	1.44249
			0.316206	1.22237	0.900984	1.44264
			0.316261	1.22259	0.901319	1.44385
			0.316411	1.22286	0.901331	1.4448
			0.316648	1.22337	0.901458	1.44524
			0.316989	1.22356	0.901899	1.44567
			0.317005	1.22537	0.902228	1.44605
			0.317108	1.22553	0.903208	1.44642
			0.317202	1.22607	0.904076	1.44675
			0.317345	1.22621	0.904122	1.44868
			0.317392	1.22739	0.904233	1.44884
			0.317504	1.22745	0.904384	1.44973
			0.317518	1.22757	0.904551	1.45033
			0.317592	1.22886	0.905025	1.45038
			0.317594	1.22933	0.905217	1.45056
			0.317757	1.22967	0.906059	1.45068
			0.317799	1.2302	0.906279	1.45184
			0.317843	1.2303	0.907538	1.45211
			0.317927	1.23036	0.907621	1.45349
			0.31815	1.23074	0.907652	1.45399
			0.318208	1.23082	0.908267	1.45403
			0.318415	1.23093	0.909342	1.45527
			0.318421	1.23251	0.909838	1.45557
			0.318679	1.23263	0.90992	1.45589
			0.319161	1.23295	0.910926	1.45727
			0.319518	1.23363	0.911028	1.45734
			0.319521	1.23527	0.911131	1.45753
			0.319528	1.23612	0.912108	1.45769
			0.319543	1.23717	0.912289	1.45909
			0.320021	1.23818	0.912635	1.46036
			0.320191	1.23849	0.912885	1.46101
			0.32053	1.23852	0.912971	1.46153
			0.320568	1.23859	0.913376	1.46163
			0.32092	1.23859	0.913807	1.46238
			0.321082	1.23863	0.913849	1.46333
			0.321326	1.23946	0.913922	1.46349
			0.321474	1.23993	0.914071	1.46427
			0.321618	1.24003	0.915746	1.46519
			0.321637	1.24024	0.91631	1.46531
			0.321662	1.2408	0.916504	1.46692
			0.321692	1.24144	0.91707	1.46702
			0.321945	1.2415	0.917615	1.46724
			0.322022	1.2421	0.917764	1.46751
			0.322111	1.24239	0.918573	1.4687
			0.322263	1.24242	0.918822	1.47085
			0.322278	1.24268	0.920213	1.47123
			0.322434	1.24278	0.92037	1.47127
			0.322518	1.24291	0.920388	1.47193
			0.32277	1.24492	0.920483	1.47205
			0.323014	1.24527	0.920737	1.47272
			0.323315	1.24573	0.920903	1.47291
			0.323326	1.24647	0.921937	1.4733
			0.323377	1.24743	0.922282	1.47338
			0.323452	1.24775	0.922343	1.47415
			0.323603	1.24789	0.922447	1.47423
			0.323822	1.24798	0.922501	1.47487
			0.323911	1.24841	0.922708	1.47509
			0.323922	1.2486	0.923683	1.47721
			0.323957	1.24872	0.924148	1.4775
			0.324278	1.24933	0.924413	1.47791
			0.324315	1.2503	0.924533	1.47918
			0.324363	1.25071	0.924584	1.48068
			0.324733	1.2512	0.924816	1.48096
			0.324768	1.25142	0.92482	1.48215
			0.324776	1.25238	0.925248	1.48276
			0.324837	1.2526	0.92596	1.48328
			0.324872	1.25361	0.926328	1.48352
			0.324999	1.2542	0.926663	1.48415
			0.325053	1.25454	0.926982	1.4847
			0.325227	1.25547	0.927196	1.48477
			0.325243	1.25694	0.928202	1.48487
			0.325273	1.25777	0.928295	1.48497
			0.325358	1.25823	0.928391	1.48512
			0.325364	1.25826	0.928708	1.48612
			0.32541	1.25866	0.929292	1.48636
			0.325577	1.25888	0.929687	1.48715
			0.325755	1.25962	0.930025	1.48981
			0.325831	1.25982	0.930537	1.49092
			0.325981	1.26239	0.930761	1.49114
			0.326113	1.26274	0.930784	1.49265
			0.326186	1.26442	0.931109	1.49315
			0.326371	1.26589	0.931144	1.49413
			0.326685	1.26631	0.931306	1.49438
			0.326729	1.2664	0.931426	1.49459
			0.326805	1.26642	0.931454	1.4946
			0.327918	1.2665	0.931466	1.49585
			0.32797	1.26672	0.931698	1.49795
			0.328564	1.26788	0.932596	1.49832
			0.328862	1.26874	0.93318	1.49971
			0.329104	1.26876	0.933258	1.49991
			0.329183	1.26936	0.93327	1.50029
			0.329459	1.26936	0.933812	1.50066
			0.329582	1.27005	0.934037	1.50136
			0.329624	1.27023	0.934242	1.50252
			0.329719	1.27024	0.934495	1.50316
			0.329728	1.27028	0.93589	1.50431
			0.329837	1.27085	0.935994	1.50439
			0.329896	1.27144	0.936391	1.50539
			0.329899	1.27149	0.936479	1.50591
			0.330091	1.27186	0.936823	1.50631
			0.330319	1.27209	0.937035	1.50704
			0.330363	1.27261	0.937539	1.50964
			0.330371	1.27592	0.937938	1.50969
			0.330423	1.27627	0.937944	1.50969
			0.330679	1.27712	0.938368	1.51032
			0.331005	1.27732	0.938502	1.5104
			0.331261	1.27737	0.938534	1.51093
			0.331331	1.27741	0.93941	1.5115
			0.331462	1.27806	0.939508	1.51156
			0.331569	1.27812	0.939884	1.51335
			0.331728	1.27816	0.940147	1.51353
			0.332052	1.27843	0.940345	1.51353
			0.33212	1.27843	0.940454	1.51355
			0.33251	1.27866	0.940579	1.51381
			0.332637	1.27885	0.940725	1.51382
			0.332744	1.27909	0.940814	1.51498
			0.332828	1.27915	0.940919	1.51516
			0.332865	1.27937	0.941062	1.51532
			0.332946	1.27985	0.941631	1.51604
			0.333006	1.28015	0.941798	1.51637
			0.333213	1.2803	0.94217	1.51678
			0.333247	1.28161	0.943099	1.51772
			0.333509	1.28184	0.943132	1.51839
			0.333985	1.2832	0.944515	1.51868
			0.334238	1.28337	0.944585	1.51884
			0.334337	1.28392	0.944612	1.51887
			0.334355	1.28478	0.944632	1.5194
			0.334428	1.28483	0.945325	1.52032
			0.334546	1.28584	0.945358	1.52062
			0.334653	1.28626	0.945622	1.52148
			0.334694	1.28626	0.945816	1.5237
			0.334712	1.28706	0.946099	1.52421
			0.334956	1.2873	0.946258	1.52526
			0.335249	1.28789	0.946468	1.52597
			0.335599	1.28834	0.946782	1.52693
			0.335612	1.28835	0.946884	1.52743
			0.335712	1.28917	0.947776	1.52757
			0.336359	1.28932	0.947957	1.52821
			0.336482	1.28944	0.948502	1.52828
			0.336998	1.28952	0.94915	1.53018
			0.337043	1.28969	0.949207	1.53067
			0.337043	1.28989	0.949226	1.53075
			0.337307	1.29023	0.950128	1.53142
			0.337681	1.29043	0.95044	1.53213
			0.337912	1.29054	0.950514	1.53261
			0.338444	1.29061	0.95102	1.53278
			0.338565	1.29097	0.951629	1.53281
			0.338657	1.29106	0.952278	1.53347
			0.338765	1.29259	0.953489	1.53454
			0.339048	1.2927	0.95362	1.53474
			0.339119	1.293	0.953668	1.5349
			0.339126	1.29338	0.954051	1.53644
			0.339436	1.2937	0.954534	1.53657
			0.339611	1.29373	0.954578	1.53725
			0.339616	1.2938	0.954797	1.53774
			0.340232	1.29475	0.955738	1.53836
			0.340305	1.29496	0.956019	1.53907
			0.340641	1.29615	0.957522	1.53937
			0.340766	1.29677	0.958352	1.54032
			0.340803	1.29694	0.959064	1.54039
			0.340939	1.29701	0.959174	1.541
			0.340971	1.29735	0.959534	1.54146
			0.341294	1.29736	0.960114	1.54189
			0.341684	1.29755	0.960739	1.54253
			0.342683	1.29784	0.960745	1.54362
			0.342702	1.29796	0.960913	1.54365
			0.342873	1.29856	0.960933	1.54436
			0.342949	1.29911	0.960982	1.54482
			0.343077	1.29978	0.961159	1.54533
			0.343078	1.30018	0.961197	1.54574
			0.343336	1.30055	0.961778	1.5461
			0.343965	1.30081	0.962414	1.54716
			0.344337	1.30114	0.962484	1.5472
			0.34457	1.30154	0.962827	1.54917
			0.344897	1.30168	0.9639	1.5492
			0.345078	1.30249	0.965056	1.54928
			0.345109	1.30252	0.965175	1.54988
			0.345435	1.30262	0.965646	1.55032
			0.345556	1.30493	0.965776	1.55032
			0.346029	1.30703	0.96611	1.5511
			0.346304	1.3071	0.966904	1.55334
			0.346328	1.30729	0.969415	1.55344
			0.346373	1.30734	0.970389	1.55384
			0.346425	1.30777	0.970415	1.55455
			0.346494	1.30834	0.970641	1.55558
			0.346573	1.30852	0.971095	1.55594
			0.346844	1.30856	0.971577	1.55616
			0.34717	1.30872	0.971816	1.55778
			0.347288	1.30897	0.972095	1.55781
			0.347307	1.30942	0.972497	1.55857
			0.347562	1.30975	0.972564	1.56024
			0.34773	1.30994	0.972807	1.56056
			0.347866	1.31024	0.973059	1.56059
			0.348158	1.3106	0.973302	1.56139
			0.348708	1.31103	0.97356	1.56168
			0.348771	1.31122	0.974171	1.5617
			0.348796	1.31167	0.974596	1.56172
			0.348878	1.31361	0.975912	1.56231
			0.349155	1.3143	0.976028	1.56324
			0.349248	1.31463	0.976293	1.5635
			0.349267	1.31485	0.977773	1.56372
			0.349334	1.31503	0.97779	1.56479
			0.349399	1.31515	0.977959	1.56499
			0.349501	1.31595	0.978966	1.56504
			0.349763	1.31632	0.979528	1.56511
			0.349788	1.3164	0.97954	1.5658
			0.350061	1.31709	0.979905	1.56631
			0.350093	1.31815	0.980162	1.56634
			0.350182	1.31824	0.980872	1.56692
			0.350245	1.31915	0.981036	1.56766
			0.350547	1.31926	0.981213	1.56775
			0.350789	1.32051	0.981682	1.57001
			0.350946	1.32079	0.982337	1.57026
			0.351169	1.32098	0.982362	1.57059
			0.351172	1.32117	0.982387	1.57077
			0.351215	1.32123	0.982509	1.57125
			0.351301	1.32175	0.9837	1.57153
			0.351399	1.32214	0.983756	1.57242
			0.351584	1.3232	0.984343	1.57325
			0.35166	1.32353	0.985424	1.57361
			0.351689	1.32374	0.987814	1.57366
			0.351858	1.32377	0.988066	1.57384
			0.352522	1.32406	0.988259	1.57406
			0.352546	1.32493	0.988549	1.57465
			0.352588	1.32497	0.988752	1.57539
			0.353255	1.32513	0.988864	1.57544
			0.353599	1.32522	0.988923	1.57744
			0.353618	1.32589	0.989218	1.57754
			0.353757	1.32597	0.98959	1.57812
			0.354158	1.32598	0.989611	1.57844
			0.354488	1.32665	0.99183	1.57888
			0.354782	1.32697	0.992542	1.57891
			0.354811	1.32712	0.992658	1.58013
			0.354827	1.32767	0.992853	1.58077
			0.354864	1.32797	0.993596	1.58176
			0.354922	1.328	0.99453	1.5819
			0.355096	1.3283	0.994538	1.58235
			0.355101	1.32832	0.994569	1.58277
			0.355142	1.32952	0.995049	1.58471
			0.355255	1.32955	0.995141	1.58541
			0.355357	1.32967	0.995402	1.58591
			0.355664	1.33026	0.995917	1.58609
			0.355671	1.33094	0.995963	1.58627
			0.355703	1.33146	0.997095	1.58639
			0.355835	1.33157	0.997479	1.58678
			0.355913	1.33202	0.998293	1.58703
			0.355966	1.33285	0.998455	1.58749
			0.355979	1.33291	0.998618	1.58924
			0.356289	1.33369	0.999624	1.5894
			0.356476	1.33388	1.00045	1.59084
			0.356743	1.33414	1.00056	1.5909
			0.357502	1.33423	1.00069	1.59103
			0.357767	1.33423	1.00097	1.59137
			0.357777	1.33443	1.00152	1.5914
			0.358003	1.33468	1.00166	1.59195
			0.358058	1.33477	1.00207	1.59214
			0.358363	1.33548	1.0021	1.59301
			0.358398	1.33658	1.00317	1.59317
			0.358402	1.33682	1.00367	1.59339
			0.358591	1.33717	1.0039	1.59395
			0.358598	1.33753	1.00392	1.59399
			0.358644	1.33814	1.00411	1.59469
			0.358677	1.33816	1.00425	1.5951
			0.358739	1.33902	1.0043	1.59564
			0.358739	1.33931	1.0047	1.59636
			0.358834	1.34004	1.00487	1.59656
			0.359086	1.34053	1.00549	1.59692
			0.359412	1.34095	1.00564	1.59706
			0.359423	1.34127	1.0076	1.59729
			0.359513	1.34144	1.00764	1.59754
			0.359635	1.34192	1.00811	1.59877
			0.359694	1.34195	1.00846	1.59924
			0.359758	1.34229	1.009	1.59976
			0.359841	1.34277	1.00902	1.59983
			0.359978	1.34353	1.00904	1.60029
			0.359984	1.34366	1.00905	1.60047
			0.360418	1.34404	1.00942	1.60094
			0.360775	1.34504	1.0095	1.60196
			0.36114	1.34519	1.01148	1.60246
			0.361327	1.34549	1.012	1.60338
			0.361346	1.34562	1.01237	1.60406
			0.361427	1.34571	1.01244	1.60407
			0.361518	1.3466	1.0126	1.60541
			0.361615	1.34728	1.01292	1.60783
			0.362109	1.34777	1.01352	1.60839
			0.36241	1.34797	1.01537	1.6099
			0.362747	1.34808	1.01551	1.61053
			0.362748	1.34817	1.01611	1.61105
			0.362883	1.34902	1.01619	1.61178
			0.362935	1.34905	1.01638	1.61221
			0.363051	1.34947	1.0167	1.61244
			0.363069	1.34965	1.01714	1.61244
			0.363257	1.34966	1.01734	1.61321
			0.363443	1.34993	1.01816	1.61346
			0.363812	1.35009	1.01817	1.61374
			0.36388	1.35012	1.0182	1.61396
			0.36395	1.35049	1.01844	1.6155
			0.364009	1.35097	1.01966	1.61604
			0.36422	1.35115	1.01993	1.61653
			0.364353	1.35233	1.02015	1.61784
			0.364423	1.35235	1.02031	1.61809
			0.364618	1.35265	1.02091	1.61815
			0.364637	1.35364	1.02127	1.61872
			0.36477	1.35378	1.02192	1.62059
			0.365206	1.35444	1.02234	1.62061
			0.365326	1.35509	1.02328	1.62074
			0.365332	1.35512	1.02359	1.62075
			0.365428	1.35566	1.02381	1.62118
			0.365465	1.35581	1.02399	1.62225
			0.365924	1.35586	1.02413	1.62228
			0.365961	1.35598	1.02418	1.62232
			0.366271	1.35601	1.02463	1.62287
			0.366559	1.35641	1.02495	1.62304
			0.366584	1.35681	1.02652	1.62326
			0.366821	1.35685	1.02672	1.62362
			0.366884	1.3572	1.0278	1.62385
			0.366954	1.35729	1.02806	1.62399
			0.367246	1.35752	1.02833	1.62459
			0.367263	1.35759	1.02839	1.62561
			0.367282	1.3576	1.02854	1.6262
			0.367355	1.35841	1.02855	1.62623
			0.367408	1.35875	1.02922	1.62631
			0.367452	1.35923	1.02942	1.627
			0.367558	1.35946	1.02966	1.62709
			0.367662	1.36074	1.02975	1.62785
			0.367888	1.36098	1.03026	1.62841
			0.368027	1.36157	1.03053	1.62885
			0.368212	1.36342	1.03066	1.62889
			0.368507	1.36393	1.03132	1.62923
			0.368519	1.36395	1.03261	1.62924
			0.369026	1.36438	1.03287	1.62985
			0.369103	1.36446	1.03334	1.63005
			0.36924	1.36521	1.03337	1.63064
			0.369671	1.36551	1.03471	1.63128
			0.369748	1.3683	1.03571	1.63175
			0.36986	1.36836	1.0358	1.63188
			0.370146	1.36907	1.03589	1.63189
			0.370483	1.36915	1.03618	1.63336
			0.370713	1.36964	1.03653	1.63371
			0.370738	1.37029	1.0369	1.63399
			0.370826	1.37043	1.03785	1.63401
			0.371012	1.37064	1.03857	1.63421
			0.371176	1.37083	1.03922	1.63429
			0.371386	1.37212	1.03955	1.63458
			0.371727	1.37219	1.03956	1.63478
			0.371768	1.37242	1.03968	1.63491
			0.372132	1.37247	1.04008	1.63504
			0.372183	1.3732	1.04051	1.63511
			0.372779	1.37326	1.04082	1.63627
			0.372791	1.37333	1.04084	1.63675
			0.372877	1.37371	1.041	1.63737
			0.37297	1.37385	1.04123	1.63822
			0.373109	1.37399	1.04142	1.6384
			0.373246	1.37399	1.04178	1.63913
			0.373734	1.3743	1.04182	1.63984
			0.37392	1.37438	1.04184	1.64017
			0.374036	1.37583	1.04186	1.6413
			0.374516	1.37661	1.04334	1.6427
			0.374538	1.37713	1.04391	1.64288
			0.374636	1.37738	1.04394	1.64383
			0.374735	1.37844	1.04426	1.64424
			0.374745	1.37865	1.04493	1.64431
			0.374775	1.37899	1.04496	1.64447
			0.374842	1.37919	1.04499	1.64554
			0.375127	1.3807	1.04517	1.64605
			0.375128	1.38071	1.0453	1.64615
			0.375133	1.38092	1.04567	1.6467
			0.375144	1.38109	1.0459	1.6486
			0.37522	1.38257	1.04649	1.64874
			0.375246	1.38283	1.0467	1.64969
			0.375247	1.38423	1.04681	1.64984
			0.375453	1.38439	1.04734	1.64994
			0.375924	1.38453	1.0477	1.65005
			0.375995	1.38483	1.04859	1.65089
			0.376005	1.38497	1.04909	1.65108
			0.376259	1.38522	1.04982	1.65117
			0.376314	1.38529	1.05012	1.65163
			0.376402	1.38636	1.05018	1.65275
			0.376565	1.38656	1.05027	1.65337
			0.37661	1.38658	1.05035	1.65399
			0.376625	1.38682	1.05041	1.654
			0.376951	1.38729	1.05049	1.65442
			0.376996	1.38742	1.05105	1.65475
			0.377158	1.38753	1.05175	1.65542
			0.377199	1.38841	1.05216	1.65791
			0.377494	1.38871	1.05225	1.65823
			0.377866	1.38882	1.05267	1.65848
			0.37831	1.38906	1.05277	1.65936
			0.378515	1.3897	1.05294	1.65999
			0.378569	1.39087	1.05352	1.66001
			0.378854	1.3912	1.05368	1.66004
			0.378888	1.39128	1.05382	1.66032
			0.379072	1.39228	1.05404	1.6607
			0.37922	1.39248	1.05523	1.66126
			0.37957	1.39259	1.05588	1.66145
			0.379582	1.393	1.05591	1.66153
			0.379648	1.39329	1.05651	1.66166
			0.379741	1.39332	1.05681	1.66166
			0.379946	1.39381	1.05722	1.66394
			0.380011	1.39399	1.05766	1.66396
			0.38012	1.39411	1.05778	1.66479
			0.380182	1.39441	1.05779	1.66528
			0.380309	1.39444	1.05792	1.66567
			0.380366	1.39449	1.05832	1.66596
			0.380386	1.39455	1.05849	1.66611
			0.380538	1.39509	1.05975	1.6665
			0.380573	1.39773	1.05985	1.66749
			0.380849	1.39783	1.05992	1.66759
			0.380865	1.39846	1.06003	1.66765
			0.381138	1.39847	1.06023	1.66796
			0.38149	1.39863	1.06149	1.66984
			0.381561	1.39892	1.06191	1.66998
			0.381606	1.39982	1.06233	1.67087
			0.381668	1.40059	1.06247	1.67115
			0.381769	1.40118	1.06437	1.67125
			0.382122	1.4012	1.06557	1.67191
			0.382296	1.40157	1.06578	1.67197
			0.382299	1.4016	1.0672	1.67223
			0.382345	1.40179	1.06751	1.67236
			0.382511	1.40183	1.06758	1.67237
			0.382822	1.40262	1.06817	1.67275
			0.383064	1.40289	1.06864	1.67275
			0.383075	1.40314	1.06949	1.67351
			0.383374	1.40432	1.06951	1.67458
			0.383477	1.4045	1.07061	1.67564
			0.383529	1.40568	1.07072	1.67565
			0.383655	1.40598	1.07131	1.67679
			0.383714	1.40629	1.07147	1.67688
			0.383773	1.40714	1.0715	1.67864
			0.384096	1.40719	1.07159	1.6794
			0.384817	1.40761	1.07207	1.68143
			0.384888	1.40792	1.07219	1.68223
			0.384977	1.40868	1.07219	1.68248
			0.385012	1.40967	1.07234	1.68255
			0.385049	1.40976	1.07305	1.68293
			0.385497	1.40995	1.07373	1.68313
			0.385633	1.41016	1.07535	1.68319
			0.38595	1.41032	1.07578	1.68368
			0.385987	1.41038	1.0762	1.68369
			0.386088	1.4109	1.07635	1.68465
			0.386095	1.41185	1.07677	1.68506
			0.386297	1.41251	1.07704	1.68542
			0.386306	1.41252	1.07733	1.68549
			0.386427	1.41265	1.07743	1.68564
			0.386527	1.41301	1.07748	1.68618
			0.386536	1.41304	1.07786	1.6872
			0.38654	1.41317	1.07842	1.68726
			0.386881	1.4135	1.07843	1.68728
			0.387052	1.41395	1.07854	1.68762
			0.387144	1.41449	1.07908	1.68824
			0.387232	1.41535	1.07937	1.69082
			0.387422	1.41623	1.07997	1.6909
			0.387474	1.4176	1.08019	1.69316
			0.387855	1.41804	1.08036	1.69341
			0.388038	1.41843	1.08139	1.69373
			0.388147	1.41891	1.08221	1.69646
			0.388413	1.41913	1.08269	1.69686
			0.388452	1.41959	1.08314	1.69808
			0.388475	1.41987	1.08397	1.6982
			0.388606	1.42005	1.08447	1.69908
			0.388674	1.42017	1.0845	1.69983
			0.388705	1.42027	1.08491	1.69988
			0.388717	1.42033	1.08738	1.7004
			0.388827	1.42092	1.08802	1.70117
			0.388958	1.42104	1.0892	1.70152
			0.389221	1.4212	1.08966	1.70172
			0.389429	1.42129	1.08979	1.7023
			0.389524	1.42156	1.08995	1.70346
			0.389651	1.42162	1.09047	1.70402
			0.389942	1.42196	1.09087	1.70405
			0.390398	1.42269	1.0915	1.70488
			0.390399	1.42278	1.09231	1.70492
			0.390464	1.42362	1.09244	1.70508
			0.390545	1.4238	1.09248	1.70756
			0.390931	1.42387	1.09255	1.7076
			0.391232	1.42435	1.09351	1.70917
			0.392019	1.42503	1.09392	1.71024
			0.392252	1.42534	1.09429	1.71102
			0.392269	1.4263	1.09448	1.71118
			0.39227	1.42735	1.0946	1.71138
			0.392528	1.42737	1.09514	1.71162
			0.392617	1.42774	1.09518	1.71164
			0.392758	1.42857	1.09538	1.71178
			0.392809	1.42904	1.09565	1.71183
			0.392822	1.42983	1.09614	1.71251
			0.392944	1.43032	1.09623	1.7128
			0.392948	1.4306	1.09672	1.71302
			0.393037	1.43083	1.0969	1.71329
			0.393049	1.43149	1.09735	1.71331
			0.393227	1.43183	1.09809	1.71356
			0.393308	1.43188	1.09844	1.71368
			0.393698	1.43283	1.0986	1.71433
			0.393997	1.43314	1.0992	1.71442
			0.394045	1.43338	1.09995	1.71508
			0.394188	1.43377	1.10018	1.71555
			0.394278	1.43524	1.10037	1.71589
			0.394443	1.43531	1.10053	1.71618
			0.394782	1.43604	1.10134	1.71624
			0.394933	1.43619	1.10135	1.71633
			0.395247	1.43671	1.10169	1.71685
			0.395421	1.43727	1.10171	1.71743
			0.395536	1.43727	1.10245	1.71784
			0.395567	1.43759	1.10268	1.71844
			0.395595	1.43797	1.10298	1.71863
			0.395881	1.43937	1.10397	1.71889
			0.396043	1.44044	1.10425	1.71929
			0.396067	1.44073	1.10431	1.71962
			0.396107	1.44079	1.1051	1.72054
			0.396154	1.44161	1.10523	1.72077
			0.396383	1.44192	1.10646	1.72088
			0.396408	1.44227	1.10677	1.72093
			0.396416	1.44274	1.1072	1.72197
			0.396596	1.44283	1.1075	1.72237
			0.396661	1.44376	1.1076	1.72263
			0.396739	1.44381	1.10768	1.72288
			0.397003	1.44425	1.10773	1.72325
			0.397015	1.44436	1.10787	1.72453
			0.397466	1.44478	1.1079	1.72512
			0.397585	1.44489	1.10808	1.7252
			0.397644	1.44495	1.10867	1.72554
			0.39779	1.44541	1.10974	1.72575
			0.398004	1.44702	1.10977	1.72583
			0.398247	1.44719	1.1112	1.72585
			0.398484	1.44727	1.11155	1.72654
			0.398705	1.44734	1.11163	1.72734
			0.398798	1.44838	1.11179	1.72756
			0.398964	1.44852	1.11216	1.72818
			0.399233	1.44889	1.11245	1.72868
			0.39926	1.44889	1.11342	1.72944
			0.399355	1.44906	1.1144	1.72987
			0.399383	1.44913	1.11457	1.73064
			0.399675	1.44986	1.11479	1.73109
			0.399763	1.44992	1.11499	1.73139
			0.399933	1.45013	1.1153	1.73179
			0.400108	1.45043	1.11604	1.73195
			0.400126	1.45146	1.11612	1.73262
			0.400253	1.45201	1.11635	1.7332
			0.400323	1.45244	1.11665	1.73362
			0.400905	1.45254	1.11678	1.73371
			0.401027	1.45259	1.11726	1.7347
			0.401092	1.45323	1.11763	1.73474
			0.401145	1.45377	1.11796	1.73613
			0.401257	1.45384	1.1183	1.73667
			0.401727	1.45432	1.11849	1.73702
			0.402033	1.45435	1.11907	1.7374
			0.402212	1.45475	1.11929	1.73783
			0.402355	1.45478	1.11946	1.74184
			0.40245	1.4553	1.11956	1.74211
			0.402512	1.45536	1.12044	1.74239
			0.402536	1.45567	1.12286	1.7428
			0.402677	1.45607	1.12329	1.74381
			0.402762	1.45648	1.12375	1.74528
			0.402909	1.45852	1.12384	1.7455
			0.403054	1.45964	1.12447	1.74592
			0.403452	1.46012	1.12472	1.74599
			0.403464	1.46032	1.12484	1.74685
			0.403782	1.4621	1.12495	1.74709
			0.403869	1.46296	1.12508	1.74788
			0.40398	1.46301	1.12565	1.74824
			0.404457	1.46309	1.12579	1.74857
			0.404472	1.46357	1.12607	1.74937
			0.404475	1.46438	1.12635	1.75184
			0.404687	1.46456	1.12667	1.75201
			0.405411	1.46494	1.12732	1.75246
			0.405474	1.46731	1.12748	1.75344
			0.405524	1.46758	1.12807	1.75372
			0.405597	1.46776	1.12882	1.7543
			0.4057	1.46884	1.12882	1.75491
			0.406014	1.46892	1.12902	1.75562
			0.406102	1.46917	1.12917	1.75601
			0.406155	1.46995	1.13023	1.7561
			0.406214	1.46996	1.13059	1.75621
			0.406297	1.47032	1.13075	1.75682
			0.406301	1.47061	1.13077	1.75819
			0.406504	1.47146	1.13119	1.7583
			0.406933	1.47229	1.13135	1.75859
			0.407028	1.47229	1.13221	1.75937
			0.40717	1.47294	1.13244	1.76025
			0.407285	1.4736	1.13259	1.76098
			0.40736	1.47474	1.13275	1.76113
			0.407556	1.47505	1.13307	1.76165
			0.40768	1.47583	1.1331	1.76199
			0.407706	1.47593	1.13319	1.76243
			0.408075	1.47629	1.13346	1.7632
			0.408237	1.4766	1.1336	1.76321
			0.408375	1.47869	1.13403	1.7633
			0.408401	1.47923	1.13474	1.76344
			0.408409	1.47929	1.13492	1.76385
			0.408707	1.47965	1.13513	1.76402
			0.409098	1.47974	1.13537	1.76511
			0.40918	1.48019	1.13572	1.76548
			0.40919	1.48038	1.13593	1.76555
			0.409214	1.48086	1.13605	1.76555
			0.409344	1.48125	1.13631	1.76569
			0.409394	1.48145	1.13721	1.76615
			0.409412	1.48228	1.13775	1.76616
			0.40949	1.48236	1.13776	1.767
			0.409603	1.48248	1.13809	1.7676
			0.409843	1.48308	1.13845	1.76774
			0.410063	1.48377	1.13942	1.76781
			0.41013	1.48429	1.13943	1.76787
			0.410227	1.48437	1.13992	1.76833
			0.410264	1.48493	1.14053	1.76946
			0.410324	1.48521	1.14091	1.76971
			0.410732	1.4858	1.14091	1.77035
			0.410997	1.48589	1.14094	1.7714
			0.411177	1.48608	1.14166	1.77157
			0.411253	1.48801	1.14183	1.77236
			0.411282	1.48843	1.14236	1.77275
			0.411371	1.48854	1.14291	1.77286
			0.411372	1.48932	1.14321	1.77288
			0.411514	1.48951	1.14332	1.77355
			0.412001	1.48993	1.14356	1.77416
			0.412109	1.49077	1.14394	1.77461
			0.412245	1.49129	1.14407	1.77581
			0.412354	1.49142	1.14415	1.77731
			0.412448	1.49162	1.14522	1.77786
			0.412458	1.49192	1.14543	1.77871
			0.412602	1.49196	1.1456	1.78071
			0.412677	1.49278	1.14575	1.781
			0.412783	1.4928	1.14583	1.78115
			0.412865	1.49352	1.14589	1.78159
			0.41317	1.49355	1.14676	1.78201
			0.413361	1.49359	1.14689	1.78205
			0.413365	1.49451	1.14711	1.78205
			0.413491	1.49455	1.14715	1.78219
			0.41353	1.49518	1.14727	1.78321
			0.41357	1.49519	1.14741	1.78549
			0.413602	1.49523	1.148	1.78566
			0.414212	1.49563	1.14801	1.78579
			0.414299	1.49599	1.14834	1.78653
			0.414432	1.49637	1.1484	1.78676
			0.414469	1.49648	1.14875	1.78681
			0.414789	1.49668	1.14879	1.78703
			0.414854	1.49689	1.14879	1.78727
			0.414878	1.49728	1.14882	1.78772
			0.414939	1.49736	1.1494	1.78788
			0.415004	1.49747	1.15041	1.78812
			0.41508	1.49762	1.15054	1.78866
			0.415108	1.49785	1.15075	1.79032
[truncated: 7,201 more rows]

## Sheet: Supplementary_Figure2
	S2.A
		Lamin A/C
		FIS1
		ATP5a1
		I3
		A14
		F17

[truncated: 5 more sheets: Supplementary_Figure4, Supplementary_Figure5, Supplementary_Figure6, Supplementary_Figure7, Supplementary_Figure8]
